# Supplementary material for: A Soluble Factor from Trypanosoma cruzi Inhibits Transforming Growth Factor-ß-Induced MAP Kinase Activation and Gene Expression in Dermal Fibroblasts
Source: PLoS One. 2011 Sep 8;6(9):e23482. doi: 10.1371/journal.pone.0023482 (PMC3169535; doi:10.1371/journal.pone.0023482)
Supplement: Table S1 — Modulation of fibroblast gene expression by a secreted/released T. cruzi fraction. Human foreskin fibroblasts (HFF) were mock-treated or incubated with cell-free T. cruzi parasite-conditioned medium (PCM) for 3 hours and the isolated RNA was processed and used to hybridize HG_U133 plus 2.0 Affymetrix arrays. Ratios of the normalized log2 intensities for PCM vs medium were used to calculate the fold-change in HFF gene expression for each array and values from 3 biological replicates were averaged. HFF genes for which the transcript abundance changes ≥2-fold in either direction are included. (XLSX) [file pone.0023482.s001.xlsx]

## Sheet: Sheet1
HFF GENES DOWNREGULATED IN RESPONSE TO T. CRUZI PCM (3 hours post-treatment)
Sequence ID	Primary Sequence Name	Sequence Code	Sequence Name(s)	Sequence Description	Accession #	Log(Error)	Log(Ratio)	Ratio	Fold Change	P-value	X Dev	Log(Intensity)	Intensity1	Intensity2	Abs(Fold Change)
972110	DUSP6	208893_s_at	DUSP6,MKP3,PYST1	Dual specificity phosphatase 6	BC005047	0.24272	-1.32907	0.04687	-21.3341	0.0003	-3.61517	-1.0411	0.41949	0.01973	21.3341
1000597	KRTAP1-3	234880_x_at	KRTAP1-3,KAP1.2,KAP1.3,KAP1.6,KAP1.9,KAP1.8A,KAP1.8B,KRTAP1.3,MGC119903,MGC119904,MGC119905	Homo sapiens HB2B gene for high sulfur keratin.	X63338	0.35613	-1.02573	0.09425	-10.6105	0.00052	-3.47222	-0.83492	0.47559	0.04497	10.6105
1193520	PTGS2	1554997_a_at	PTGS2,COX2,COX-2,PHS-2,PGG/HS,PGHS-2,hCox-2	Prostaglandin-endoperoxide synthase 2 (prostaglandin G/H synthase and cyclooxygenase)	AY151286	0.19407	-0.8481	0.14187	-7.04848	4.49821e-08	-5.47008	-0.47861	0.8805	0.12533	7.04848
976292	PTGS2	204748_at	PTGS2,COX2,COX-2,PHS-2,PGG/HS,PGHS-2,hCox-2	gb:NM_000963.1 /DB_XREF=gi:4506264 /GEN=PTGS2 /FEA=FLmRNA /CNT=56 /TID=Hs.196384.0 /TIER=FL+Stack /STK=14 /UG=Hs.196384 /LL=5743 /DEF=Homo sapiens prostaglandin-endoperoxide synthase 2 (prostaglandin GH synthase and cyclooxygenase) (PTGS2), mRNA. /PROD=prostaglandin-endoperoxide synthase 2(prostaglandin GH synthase and cyclooxygenase) /FL=gb:L15326.1 gb:M90100.1 gb:NM_000963.1		0.15161	-0.78872	0.16266	-6.14775	1.30879e-09	-6.06631	-0.13102	1.83076	0.29877	6.14775
970575	IL8	202859_x_at	IL8,K60,NAF,GCP1,IL-8,LECT,LUCT,NAP1,3-10C,CXCL8,GCP-1,LYNAP,MDNCF,MONAP,NAP-1,SCYB8,TSG-1,AMCF-I,b-ENAP	gb:NM_000584.1 /DB_XREF=gi:10834977 /GEN=IL8 /FEA=FLmRNA /CNT=368 /TID=Hs.624.0 /TIER=FL+Stack /STK=80 /UG=Hs.624 /LL=3576 /DEF=Homo sapiens interleukin 8 (IL8), mRNA. /PROD=interleukin 8 /FL=gb:M17017.1 gb:M26383.1 gb:NM_000584.1		0.33287	-0.75946	0.174	-5.74723	0.00181	-3.11943	-1.25352	0.13351	0.02331	5.74723
979083	CYR61	210764_s_at	CYR61,CCN1,GIG1,IGFBP10	Cysteine-rich, angiogenic inducer, 61	AF003114	0.10982	-0.75627	0.17528	-5.70518	6.44086e-13	-7.19081	0.7133	12.3233	2.1671	5.70518
977453	CTGF	209101_at	CTGF,CCN2,NOV2,IGFBP8,MGC102839	Connective tissue growth factor	M92934	0.08565	-0.7153	0.19262	-5.19164	5.65771e-19	-8.89856	0.55769	8.21543	1.58762	5.19164
972109	DUSP6	208892_s_at	DUSP6,MKP3,PYST1	Dual specificity phosphatase 6	BC003143	0.21006	-0.70241	0.19842	-5.03976	3e-05	-4.15155	-0.30572	1.10859	0.22069	5.03976
1007600	FLJ36031	227883_at	FLJ36031	hypothetical protein FLJ36031	AI672172	0.19927	-0.68729	0.20545	-4.86737	7.41033e-06	-4.48155	-1.00577	0.21736	0.0448	4.86737
987492	CHAC1	219270_at	CHAC1,MGC4504	gb:NM_024111.1 /DB_XREF=gi:13129125 /GEN=MGC4504 /FEA=FLmRNA /CNT=52 /TID=Hs.155569.0 /TIER=FL+Stack /STK=17 /UG=Hs.155569 /LL=79094 /DEF=Homo sapiens hypothetical protein MGC4504 (MGC4504), mRNA. /PROD=hypothetical protein MGC4504 /FL=gb:BC001847.1 gb:NM_024111.1		0.19885	-0.66697	0.21529	-4.64481	8e-05	-3.9566	-0.92179	0.25763	0.05565	4.64481
996802	TPM1	238688_at	TPM1,TMSA,HTM-alpha,TPM1-alpha,TPM1-kappa	Tropomyosin 1 (alpha)	AI521618	0.22631	-0.65588	0.22086	-4.52776	0.00118	-3.24289	-0.75296	0.37521	0.08314	4.52776
972194	DUSP6	208891_at	DUSP6,MKP3,PYST1	Dual specificity phosphatase 6	BC003143	0.17595	-0.64151	0.22829	-4.38038	2e-05	-4.27033	-0.34002	0.95505	0.21874	4.38038
1188177	KRTAP2-1	1555673_at	KRTAP2-1,KAP2.1A,KRTAP2.1A	Homo sapiens keratin associated protein 2-1, mRNA (cDNA clone IMAGE:4472166), with apparent retained intron.	BC012486	0.09202	-0.63199	0.23335	-4.28536	5.43757e-13	-7.21389	-0.09436	1.66313	0.38937	4.28536
976569	CYR61	201289_at	CYR61,CCN1,GIG1,IGFBP10	gb:NM_001554.1 /DB_XREF=gi:4504612 /GEN=CYR61 /FEA=FLmRNA /CNT=379 /TID=Hs.8867.0 /TIER=FL+Stack /STK=133 /UG=Hs.8867 /LL=3491 /DEF=Homo sapiens cysteine-rich, angiogenic inducer, 61 (CYR61), mRNA. /PROD=cysteine-rich, angiogenic inducer, 61 /FL=gb:NM_001554.1 gb:AF003594.1 gb:BC001271.1 gb:AF031385.1 gb:U62015.1		0.10332	-0.63143	0.23365	-4.27985	2.54431e-10	-6.32427	0.7718	12.2124	2.8628	4.27985
1008081	EGR1	227404_s_at	EGR1,TIS8,AT225,G0S30,NGFI-A,ZNF225,KROX-24,ZIF-268	Early growth response 1	AI459194	0.22581	-0.62911	0.23491	-4.25704	0.00171	-3.13681	-0.33121	0.96079	0.22643	4.25704
1001944	KRTAP1-5	233533_at	KRTAP1-5,KAP1.5,KRTAP1.5,MGC126604	Keratin associated protein 1-5	AJ406928	0.12268	-0.62355	0.23793	-4.20289	1.32389e-07	-5.27551	0.41655	5.3409	1.27493	4.20289
1195956	SERPINE1	1568765_at	SERPINE1,PAI,PAI1,PAI-1,PLANH1	Serpin peptidase inhibitor, clade E (nexin, plasminogen activator inhibitor type 1), member 1	BC020765	0.20351	-0.62351	0.23795	-4.20257	0.00033	-3.58979	-0.78332	0.33708	0.08047	4.20257
975360	HDAC9	205659_at	HDAC9,HD7,HDAC,HDRP,MITR,HDAC7,HDAC7B,HDAC9B,HDAC9FL,KIAA0744,DKFZp779K1053	gb:NM_014707.1 /DB_XREF=gi:7662279 /GEN=HDAC7B-PENDING /FEA=FLmRNA /CNT=32 /TID=Hs.116753.0 /TIER=FL /STK=6 /UG=Hs.116753 /LL=9734 /DEF=Homo sapiens histone deacetylase 7B (HDAC7B-PENDING), mRNA. /PROD=histone deacetylase 7B /FL=gb:AB018287.1 gb:NM_014707.1		0.15136	-0.59562	0.25373	-3.94116	2.76556e-06	-4.68751	-0.90585	0.24618	0.06267	3.94116
1005135	HAS2	230372_at	HAS2,MGC126241,MGC126242	Hyaluronan synthase 2	AI374739	0.12175	-0.5898	0.25716	-3.88862	6.30671e-08	-5.40988	-0.40008	0.78363	0.20218	3.88862
1012657	EDN1	222802_at	EDN1,ET1	Homo sapiens endothelin-1 (EDN1) gene, complete cds.	J05008	0.21163	-0.58567	0.25962	-3.85183	0.00311	-2.95658	-0.57253	0.52431	0.13657	3.85183
974616	HAS2	206432_at	HAS2,MGC126241,MGC126242	gb:NM_005328.1 /DB_XREF=gi:4885390 /GEN=HAS2 /FEA=FLmRNA /CNT=15 /TID=Hs.159226.0 /TIER=FL /STK=0 /UG=Hs.159226 /LL=3037 /DEF=Homo sapiens hyaluronan synthase 2 (HAS2), mRNA. /PROD=hyaluronan synthase 2 /FL=gb:U54804.1 gb:NM_005328.1		0.09572	-0.58146	0.26214	-3.81471	2.96832e-11	-6.64813	-0.1829	1.27973	0.33657	3.81471
1010829	ERRFI1	224657_at	ERRFI1,MIG6,RALT,MIG-6,GENE-33	Human DNA sequence from clone CTA-215D11 on chromosome 1p36.12-36.33 Contains the PARK7 gene for Parkinson disease (autosomal recessive, early onset) 7, a novel gene, gene 33/Mig-6 (MIG-6), a ribosomal protein L7a (RPL7A) pseudogene, the 5' end of a novel gene (FLJ26758) and two CpG islands, complete sequence.	AL034417	0.12198	-0.57486	0.26616	-3.75721	8.9885e-07	-4.91258	-0.04598	1.74077	0.46483	3.75721
975828	IL6	205207_at	IL6,HGF,HSF,BSF2,IL-6,IFNB2	gb:NM_000600.1 /DB_XREF=gi:10834983 /GEN=IL6 /FEA=FLmRNA /CNT=56 /TID=Hs.93913.0 /TIER=FL+Stack /STK=16 /UG=Hs.93913 /LL=3569 /DEF=Homo sapiens interleukin 6 (interferon, beta 2) (IL6), mRNA. /PROD=interleukin 6 (interferon, beta 2) /FL=gb:M29150.1 gb:M54894.1 gb:M18403.1 gb:M14584.1 gb:NM_000600.1		0.21373	-0.57214	0.26783	-3.73368	0.00198	-3.09385	-0.89557	0.24535	0.06593	3.73368
998232	237290_at	237290_at	237290_at	Transcribed locus	AW138872	0.26558	-0.56203	0.27414	-3.64778	0.00712	-2.69121	-1.35035	0.0851	0.02341	3.64778
971276	NEDD9	202149_at	NEDD9,CASL,HEF1,CAS-L,neural,dJ49G10.2,dJ761I2.1	Human DNA sequence from clone RP4-761I2 on chromosome 6 Contains a novel gene, the 3' end of the NEDD9 gene for neural precursor cell expressed (developmentally down-regulated) 9 and three CpG islands, complete sequence.	AL136139	0.1396	-0.5516	0.2808	-3.56125	1e-05	-4.32902	-0.52602	0.56114	0.15808	3.56125
995351	MGC11257	240147_at	MGC11257	hypothetical protein MGC11257	AA830578	0.22119	-0.54921	0.28235	-3.54168	0.00689	-2.70195	-1.44771	0.06702	0.01898	3.54168
969082	RGS4	204339_s_at	RGS4,RGP4,MGC2124,MGC60244	Regulator of G-protein signalling 4	BC000737	0.09867	-0.54674	0.28396	-3.5216	5.40758e-10	-6.2068	-0.01966	1.79062	0.51013	3.5216
971758	EGR1	201694_s_at	EGR1,TIS8,AT225,G0S30,NGFI-A,ZNF225,KROX-24,ZIF-268	gb:NM_001964.1 /DB_XREF=gi:4503492 /GEN=EGR1 /FEA=FLmRNA /CNT=235 /TID=Hs.326035.0 /TIER=FL+Stack /STK=42 /UG=Hs.326035 /LL=1958 /DEF=Homo sapiens early growth response 1 (EGR1), mRNA. /PROD=early growth response 1 /FL=gb:M62829.1 gb:NM_001964.1		0.20464	-0.54575	0.28461	-3.51359	0.00327	-2.94105	-0.43856	0.68171	0.19466	3.51359
976681	BHLHB2	201170_s_at	BHLHB2,DEC1,STRA13,Stra14,SHARP-2	gb:NM_003670.1 /DB_XREF=gi:4503298 /GEN=BHLHB2 /FEA=FLmRNA /CNT=243 /TID=Hs.171825.0 /TIER=FL+Stack /STK=55 /UG=Hs.171825 /LL=8553 /DEF=Homo sapiens basic helix-loop-helix domain containing, class B, 2 (BHLHB2), mRNA. /PROD=differentiated embryo chondrocyte expressed gene1 /FL=gb:AB004066.1 gb:NM_003670.1		0.16754	-0.52921	0.29566	-3.38232	0.0006	-3.43198	-0.61974	0.44072	0.13073	3.38232
975566	PLAU	205479_s_at	PLAU,ATF,UPA,URK,u-PA	gb:NM_002658.1 /DB_XREF=gi:4505862 /GEN=PLAU /FEA=FLmRNA /CNT=41 /TID=Hs.77274.0 /TIER=FL /STK=1 /UG=Hs.77274 /LL=5328 /DEF=Homo sapiens plasminogen activator, urokinase (PLAU), mRNA. /PROD=plasminogen activator, urokinase /FL=gb:NM_002658.1 gb:M15476.1		0.1031	-0.51258	0.3072	-3.25521	2.01306e-07	-5.19813	0.05305	2.03532	0.6273	3.25521
972045	KLF6	208960_s_at	KLF6,GBF,ZF9,BCD1,CPBP,PAC1,ST12,COPEB,DKFZp686N0199	Kruppel-like factor 6	BE675435	0.17976	-0.50528	0.31241	-3.20093	0.00213	-3.07208	-0.21181	1.09678	0.34377	3.20093
977656	GADD45B	209304_x_at	GADD45B,MYD118,GADD45BETA,DKFZP566B133	Growth arrest and DNA-damage-inducible, beta	AF087853	0.11727	-0.49628	0.31895	-3.13533	1.12611e-06	-4.86821	-0.59951	0.44455	0.14225	3.13533
987593	KLF2	219371_s_at	KLF2,LKLF	gb:NM_016270.1 /DB_XREF=gi:7706468 /GEN=LOC51713 /FEA=FLmRNA /CNT=43 /TID=Hs.107740.0 /TIER=FL+Stack /STK=22 /UG=Hs.107740 /LL=10365 /DEF=Homo sapiens Kruppel-like factor (LOC51713), mRNA. /PROD=Kruppel-like factor /FL=gb:NM_016270.1 gb:AF205849.1 gb:AF134053.1		0.09939	-0.49551	0.31951	-3.12975	8.46531e-08	-5.35692	-0.41056	0.68626	0.21999	3.12975
999555	ZNF688	235950_at	ZNF688	Zinc finger protein 688	BE676210	0.19014	-0.49546	0.31955	-3.12941	0.00222	-3.05953	-1.34735	0.07937	0.02545	3.12941
969064	F3	204363_at	F3,TF,TFA,CD142	gb:NM_001993.2 /DB_XREF=gi:10518499 /GEN=F3 /FEA=FLmRNA /CNT=63 /TID=Hs.62192.0 /TIER=FL+Stack /STK=15 /UG=Hs.62192 /LL=2152 /DEF=Homo sapiens coagulation factor III (thromboplastin, tissue factor) (F3), mRNA. /PROD=coagulation factor III precursor /FL=gb:M16553.1 gb:M27436.1 gb:J02931.1 gb:NM_001993.2		0.08326	-0.49135	0.32259	-3.09995	2.33999e-10	-6.33719	0.31889	3.6632	1.18557	3.09995
990712	C20orf44	244795_at	C20orf44,BFZB,CBP3,MGC104353	AV693986 GKC Homo sapiens cDNA clone GKCCYE07 5', mRNA sequence.	AV693986	0.21287	-0.48903	0.32432	-3.08337	0.0093	-2.60082	-1.18747	0.11385	0.03704	3.08337
977808	DUSP5	209457_at	DUSP5,DUSP,HVH3	Dual specificity phosphatase 5	U16996	0.1008	-0.48036	0.33085	-3.02248	1.06448e-06	-4.87933	-0.26163	0.95026	0.31543	3.02248
978625	FLT1	210287_s_at	FLT1,FLT,VEGFR1	Fms-related tyrosine kinase 1 (vascular endothelial growth factor/vascular permeability factor receptor)	U01134	0.11069	-0.47888	0.33199	-3.01216	1.50909e-06	-4.81003	-0.93822	0.19976	0.06654	3.01216
983074	CNIH3	214841_at	CNIH3,FLJ38993	Cornichon homolog 3 (Drosophila)	AF070524	0.18189	-0.47807	0.33261	-3.00653	0.00524	-2.79209	-0.80559	0.27085	0.09038	3.00653
1190020	NAV3	1562234_a_at	NAV3,POMFIL1,unc53H3,KIAA0938,STEERIN3	Ribosomal protein S16 family protein	AF397731	0.08393	-0.4746	0.33528	-2.98262	7.9912e-09	-5.76864	-0.72064	0.32806	0.11035	2.98262
1009004	FLT1	226498_at	FLT1,FLT,VEGFR1	Fms-related tyrosine kinase 1 (vascular endothelial growth factor/vascular permeability factor receptor)	AA149648	0.10684	-0.47311	0.33643	-2.97241	5.59889e-06	-4.541	-0.27446	0.91491	0.30881	2.97241
979929	PLAU	211668_s_at	PLAU,ATF,UPA,URK,u-PA	Plasminogen activator, urokinase	K03226	0.09375	-0.45858	0.34787	-2.87461	1.18099e-06	-4.8588	0.05529	1.92249	0.67098	2.87461
1008737	FLJ36031	226756_at	FLJ36031	hypothetical protein FLJ36031	AA191741	0.04497	-0.45638	0.34964	-2.8601	2.34283e-24	-10.1838	0.22494	2.8341	0.99416	2.8601
970454	AMOTL2	203002_at	AMOTL2,LCCP	gb:NM_016201.1 /DB_XREF=gi:7705577 /GEN=LCCP /FEA=FLmRNA /CNT=133 /TID=Hs.92186.0 /TIER=FL+Stack /STK=30 /UG=Hs.92186 /LL=51421 /DEF=Homo sapiens Leman coiled-coil protein (LCCP), mRNA. /PROD=Leman coiled-coil protein /FL=gb:NM_016201.1 gb:AF175966.1		0.06387	-0.45212	0.35309	-2.83217	4.07129e-13	-7.25317	0.45737	4.81632	1.70615	2.83217
984235	TNC	216005_at	TNC,TN,HXB	Tenascin C (hexabrachion)	BF434846	0.17894	-0.45085	0.35412	-2.82391	0.00562	-2.76928	-1.02972	0.15667	0.05566	2.82391
990704	244787_at	244787_at	244787_at	Transcribed locus	AI420959	0.20134	-0.4496	0.35514	-2.81578	0.00794	-2.6544	-1.30294	0.0834	0.02971	2.81578
971956	JUN	201465_s_at	JUN,AP1	V-jun sarcoma virus 17 oncogene homolog (avian)	BC002646	0.13137	-0.44563	0.3584	-2.79019	0.00065	-3.41171	-0.54084	0.48003	0.17261	2.79019
994382	ZNF517	241112_at	ZNF517	Zinc finger protein 517	H46217	0.19358	-0.44102	0.36223	-2.76068	0.00797	-2.6535	-1.26275	0.09058	0.03292	2.76068
984826	CCL2	216598_s_at	CCL2,HC11,MCAF,MCP1,MCP-1,SCYA2,GDCF-2,SMC-CF,HSMCR30,MGC9434,GDCF-2 HC11	Chemokine (C-C motif) ligand 2	S69738	0.14179	-0.43847	0.36436	-2.74455	0.00221	-3.05992	0.25132	2.95015	1.07844	2.74455
1190103	LOC157931	1561990_at	LOC157931	hypothetical protein LOC157931	AI140708	0.21406	-0.43741	0.36525	-2.73786	0.00508	-2.80217	-1.47645	0.05515	0.02021	2.73786
1194831	PLD5	1563933_a_at	PLD5,FLJ40773,MGC120565,MGC120566,MGC120567	Phospholipase D family, member 5	AK091691	0.21213	-0.43619	0.36628	-2.73016	0.00336	-2.93257	-1.50037	0.05212	0.01915	2.73016
1009003	FLT1	226497_s_at	FLT1,FLT,VEGFR1	Fms-related tyrosine kinase 1 (vascular endothelial growth factor/vascular permeability factor receptor)	AA149648	0.08203	-0.43392	0.3682	-2.71593	2.60394e-08	-5.56617	-0.17958	1.0881	0.40195	2.71593
1005957	FLJ36031	229521_at	FLJ36031	hypothetical protein FLJ36031	BE466274	0.0628	-0.42824	0.37304	-2.68066	5.55249e-12	-6.89068	0.3304	3.49792	1.30915	2.68066
1009946	SHRM	225548_at	SHRM,MSTP013,KIAA1481	shroom	AB040914	0.06862	-0.4255	0.37541	-2.66378	1.42969e-09	-6.0521	0.19037	2.52588	0.95134	2.66378
971023	MYC	202431_s_at	MYC,c-Myc	gb:NM_002467.1 /DB_XREF=gi:12962934 /GEN=MYC /FEA=FLmRNA /CNT=167 /TID=Hs.79070.0 /TIER=FL /STK=3 /UG=Hs.79070 /LL=4609 /DEF=Homo sapiens v-myc avian myelocytomatosis viral oncogene homolog (MYC), mRNA. /PROD=v-myc avian myelocytomatosis viral oncogenehomolog /FL=gb:BC000917.2 gb:BC000141.1 gb:NM_002467.1		0.04618	-0.41883	0.38121	-2.62321	1.12555e-20	-9.32351	0.24415	2.837	1.08505	2.62321
998007	LOC401151	237465_at	LOC401151	Hypothetical gene supported by BC062741	BF196943	0.06623	-0.4174	0.38247	-2.61458	1.21489e-10	-6.43746	0.02	1.69039	0.64864	2.61458
973475	GADD45B	207574_s_at	GADD45B,MYD118,GADD45BETA,DKFZP566B133	gb:NM_015675.1 /DB_XREF=gi:9945331 /GEN=GADD45B /FEA=FLmRNA /CNT=3 /TID=Hs.110571.0 /TIER=FL /STK=0 /UG=Hs.110571 /LL=4616 /DEF=Homo sapiens growth arrest and DNA-damage-inducible, beta (GADD45B), mRNA. /PROD=DKFZP566B133 protein /FL=gb:NM_015675.1 gb:AF090950.1		0.07945	-0.41709	0.38274	-2.61273	4.51076e-08	-5.46959	-0.22987	0.95053	0.365	2.61273
976543	ENC1	201341_at	ENC1,NRPB,CCL28,ENC-1,PIG10,TP53I10,FLJ39259	gb:NM_003633.1 /DB_XREF=gi:4505460 /GEN=ENC1 /FEA=FLmRNA /CNT=325 /TID=Hs.104925.0 /TIER=FL /STK=0 /UG=Hs.104925 /LL=8507 /DEF=Homo sapiens ectodermal-neural cortex (with BTB-like domain) (ENC1), mRNA. /PROD=ectodermal-neural cortex (with BTB-like domain) /FL=gb:AF059611.1 gb:AF010314.1 gb:NM_003633.1 gb:BC000418.1 gb:AF005381.1		0.06032	-0.41395	0.38552	-2.59388	8.54804e-13	-7.15207	-0.05871	1.40461	0.54328	2.59388
974885	PTX3	206157_at	PTX3,TSG-14,TNFAIP5	gb:NM_002852.1 /DB_XREF=gi:4506332 /GEN=PTX3 /FEA=FLmRNA /CNT=35 /TID=Hs.2050.0 /TIER=FL+Stack /STK=19 /UG=Hs.2050 /LL=5806 /DEF=Homo sapiens pentaxin-related gene, rapidly induced by IL-1 beta (PTX3), mRNA. /PROD=pentaxin-related gene, rapidly induced by IL-1beta /FL=gb:M31166.1 gb:NM_002852.1		0.06253	-0.40946	0.38953	-2.56722	3.97098e-11	-6.60516	0.90016	12.711	4.9675	2.56722
1193858	C1orf71	1554660_a_at	C1orf71,FLJ32001,MGC18089,RP11-452J6.1	Chromosome 1 open reading frame 71	BC036200	0.0919	-0.4092	0.38976	-2.56567	1.10543e-06	-4.87188	-0.59819	0.40337	0.15773	2.56567
993184	TMC6	242314_at	TMC6,EV1,EVER1,EVIN1,LAK-4P	Epidermodysplasia verruciformis 1	AI337097	0.16751	-0.40643	0.39226	-2.54936	0.00877	-2.62093	-1.21921	0.09623	0.03787	2.54936
998274	237201_at	237201_at	237201_at	Transcribed locus	AA743565	0.21262	-0.40202	0.39626	-2.52361	0.00391	-2.88541	-1.50311	0.0498	0.0198	2.52361
1196189	XRRA1	1569192_at	XRRA1	X-ray radiation resistance associated 1	BC017989	0.21621	-0.4006	0.39756	-2.51536	0.00615	-2.73942	-1.49712	0.0504	0.0201	2.51536
1193574	DOC1	1554966_a_at	DOC1,GIP90	downregulated in ovarian cancer 1	AF329092	0.13858	-0.39863	0.39937	-2.50395	0.00177	-3.12672	-0.36451	0.68249	0.27346	2.50395
1187189	CSMD2	1557143_at	CSMD2,KIAA1884,dJ947L8.1,dJ1007G16.1,dJ1007G16.2	CUB and Sushi multiple domains 2	AB067471	0.1657	-0.39819	0.39977	-2.50146	0.00593	-2.75164	-1.19841	0.09999	0.04011	2.50146
1188815	TLR4	1552798_a_at	TLR4,TOLL,CD284,hToll	gb:NM_138557.1 /DB_XREF=gi:19924152 /GEN=TLR4 /TID=Hs2.159239.2 /CNT=7 /FEA=FLmRNA /TIER=FL /STK=2 /LL=7099 /UG=Hs.159239 /DEF=Homo sapiens toll-like receptor 4 (TLR4), transcript variant 4, mRNA. /PROD=toll-like receptor 4 isoform D /FL=gb:NM_138557.1	NM_138557.1	0.09767	-0.39747	0.40043	-2.49731	3e-05	-4.20258	-0.65629	0.34813	0.13986	2.49731
976191	NAV3	204823_at	NAV3,POMFIL1,unc53H3,KIAA0938,STEERIN3	gb:NM_014903.1 /DB_XREF=gi:7662389 /GEN=KIAA0938 /FEA=FLmRNA /CNT=57 /TID=Hs.174188.0 /TIER=FL+Stack /STK=20 /UG=Hs.174188 /LL=22840 /DEF=Homo sapiens KIAA0938 protein (KIAA0938), mRNA. /PROD=KIAA0938 protein /FL=gb:AB023155.1 gb:NM_014903.1		0.08094	-0.39136	0.40611	-2.46239	4.58783e-07	-5.04279	0.1875	2.41249	0.98294	2.46239
1005413	USP53	230083_at	USP53,DKFZp781E1417	Ubiquitin specific peptidase 53	AW188464	0.06568	-0.3881	0.40916	-2.44401	1.12925e-08	-5.71008	0.19964	2.4716	1.0146	2.44401
1003642	KIAA1462	231842_at	KIAA1462	KIAA1462	AL553774	0.09254	-0.38708	0.41013	-2.43824	7.07664e-06	-4.49137	-0.9597	0.17105	0.07038	2.43824
977657	GADD45B	209305_s_at	GADD45B,MYD118,GADD45BETA,DKFZP566B133	Growth arrest and DNA-damage-inducible, beta	AF078077	0.07661	-0.38102	0.41589	-2.40449	2.69549e-07	-5.14358	-0.35916	0.67709	0.28252	2.40449
987782	FLJ21125	219560_at	FLJ21125	hypothetical protein FLJ21125		0.09086	-0.37862	0.4182	-2.3912	1e-05	-4.39352	-0.57729	0.40861	0.17144	2.3912
986591	TNFRSF12A	218368_s_at	TNFRSF12A,FN14,CD266,TWEAKR	gb:NM_016639.1 /DB_XREF=gi:7706185 /GEN=FN14 /FEA=FLmRNA /CNT=122 /TID=Hs.10086.0 /TIER=FL+Stack /STK=56 /UG=Hs.10086 /LL=51330 /DEF=Homo sapiens type I transmembrane protein Fn14 (FN14), mRNA. /PROD=type I transmembrane protein Fn14 /FL=gb:NM_016639.1 gb:BC002718.1 gb:AB035480.1 gb:AF191148.1		0.06606	-0.37807	0.41873	-2.38817	2.43003e-09	-5.96609	0.58443	5.9259	2.48949	2.38817
1003641	KIAA1462	231841_s_at	KIAA1462	KIAA1462	AL553774	0.13017	-0.37681	0.41994	-2.38128	0.00207	-3.0799	-0.83074	0.22748	0.09584	2.38128
976542	ENC1	201340_s_at	ENC1,NRPB,CCL28,ENC-1,PIG10,TP53I10,FLJ39259	Ectodermal-neural cortex (with BTB-like domain)	AF010314	0.1019	-0.37552	0.42119	-2.37422	0.00018	-3.74465	-0.7089	0.30071	0.12707	2.37422
969125	RGS4	204337_at	RGS4,RGP4,MGC2124,MGC60244	Regulator of G-protein signalling 4	AL514445	0.06494	-0.37508	0.42162	-2.37181	3.55313e-09	-5.90376	0.46574	4.49338	1.9007	2.37181
977915	RRS1	209567_at	RRS1,KIAA0112	RRS1 ribosome biogenesis regulator homolog (S. cerevisiae)	BC001811	0.06666	-0.37122	0.42538	-2.35084	8.94743e-09	-5.74956	0.18931	2.36709	1.01021	2.35084
1007913	C3orf59	227599_at	C3orf59	Similar to BcDNA:GH11415 gene product	AU157304	0.07362	-0.36852	0.42804	-2.33623	2.24462e-07	-5.17785	-0.16646	1.04013	0.44668	2.33623
1010531	UGCG	224967_at	UGCG,GCS	UDP-glucose ceramide glucosyltransferase	W72338	0.0596	-0.36745	0.4291	-2.33048	3.52726e-10	-6.27363	0.40836	3.90279	1.68016	2.33048
1012581	OBFC2A	222872_x_at	OBFC2A,FLJ13624,FLJ22833,MGC111163,DKFZp667M1322	Hypothetical protein FLJ22833	AU157541	0.04801	-0.36561	0.43092	-2.32063	5.30314e-15	-7.81951	0.11451	1.9797	0.85588	2.32063
1009874	SH3RF1	225590_at	SH3RF1,POSH,RNF142,SH3MD2,FLJ21602,KIAA1494	SH3 multiple domains 2	AI686957	0.08721	-0.36169	0.43482	-2.29981	4.00421e-06	-4.61116	-0.36688	0.65051	0.28378	2.29981
973032	HMGA2	208025_s_at	HMGA2,BABL,LIPO,HMGIC,HMGI-C	gb:NM_003483.2 /DB_XREF=gi:6631086 /GEN=HMGIC /FEA=FLmRNA /CNT=1 /TID=HsAffx.900004.136 /TIER=FL /STK=0 /DEF=Homo sapiens high-mobility group (nonhistone chromosomal) protein isoform I-C (HMGIC), mRNA. /PROD=high-mobility group (nonhistone chromosomal)protein isoform I-C /FL=gb:NM_003483.2		0.08748	-0.35767	0.43886	-2.27862	3e-05	-4.15127	0.45825	4.32884	1.90599	2.27862
1002409	OBFC2A	233085_s_at	OBFC2A,FLJ13624,FLJ22833,MGC111163,DKFZp667M1322	Hypothetical protein FLJ22833	AV734843	0.05313	-0.35541	0.44115	-2.26679	5.90613e-12	-6.8819	0.00926	1.53553	0.67962	2.26679
1008649	FST	226847_at	FST,FS	Follistatin	BF438173	0.07406	-0.35459	0.44199	-2.26251	8.99043e-07	-4.91254	0.09233	1.85745	0.82366	2.26251
1000799	CAPN13	234709_at	CAPN13,FLJ23523	Calpain 13	AK026692	0.21552	-0.35315	0.44346	-2.255	0.00892	-2.61506	-1.53219	0.04402	0.01959	2.255
1007984	NT5E	227486_at	NT5E,NT,eN,NT5,NTE,eNT,CD73,E5NT	5'-nucleotidase, ecto (CD73)	AI086864	0.13192	-0.35301	0.4436	-2.25428	0.00637	-2.72807	-0.37179	0.6368	0.28341	2.25428
1003403	TLR4	232068_s_at	TLR4,TOLL,CD284,hToll	Homo sapiens toll-like receptor 4 (TLR4) gene, TLR4A allele, complete cds.	AF177765	0.13158	-0.35133	0.44532	-2.24559	0.00458	-2.83496	-0.98342	0.15543	0.06944	2.24559
969159	TEAD4	204281_at	TEAD4,RTEF1,TEF-3,EFTR-2,RTEF-1,TEFR-1,MGC9014,TCF13L1,hRTEF-1B	gb:NM_003213.1 /DB_XREF=gi:4507426 /GEN=TEAD4 /FEA=FLmRNA /CNT=67 /TID=Hs.94865.0 /TIER=FL+Stack /STK=19 /UG=Hs.94865 /LL=7004 /DEF=Homo sapiens TEA domain family member 4 (TEAD4), mRNA. /PROD=TEA domain family member 4 /FL=gb:U63824.1 gb:NM_003213.1		0.14304	-0.34539	0.45145	-2.21507	0.00869	-2.62409	-0.50635	0.46306	0.20973	2.21507
983352	SAMD4A	215120_s_at	SAMD4A,SMG,SMGA,SAMD4,Smaug,Smaug1,KIAA1053,DKFZp434H0350	Sterile alpha motif domain containing 4	BF697247	0.11395	-0.34444	0.45244	-2.21023	0.00176	-3.12845	-0.88105	0.19519	0.0886	2.21023
970948	TRIB2	202478_at	TRIB2,TRB2,GS3955	gb:NM_021643.1 /DB_XREF=gi:11056053 /GEN=GS3955 /FEA=FLmRNA /CNT=173 /TID=Hs.155418.0 /TIER=FL+Stack /STK=56 /UG=Hs.155418 /LL=28951 /DEF=Homo sapiens GS3955 protein (GS3955), mRNA. /PROD=GS3955 protein /FL=gb:BC002637.1 gb:NM_021643.1 gb:D87119.1		0.12045	-0.34315	0.45378	-2.20369	0.00502	-2.80584	-0.24479	0.84349	0.38402	2.20369
978647	FGF5	210310_s_at	FGF5,HBGF-5,Smag-82	Fibroblast growth factor 5	AB016517	0.05447	-0.34301	0.45393	-2.203	1.1915e-10	-6.44041	0.14791	2.08306	0.94866	2.203
989983	UGCG	221765_at	UGCG,GCS	UDP-glucose ceramide glucosyltransferase	AI378044	0.043	-0.34189	0.4551	-2.19732	3.00003e-16	-8.17333	-0.03155	1.37622	0.62837	2.19732
989281	TLR4	221060_s_at	TLR4,TOLL,CD284,hToll	gb:NM_003266.1 /DB_XREF=gi:4507532 /GEN=TLR4 /FEA=FLmRNA /CNT=2 /TID=Hs.159239.0 /TIER=FL /STK=0 /UG=Hs.159239 /LL=7099 /DEF=Homo sapiens toll-like receptor 4 (TLR4), mRNA. /PROD=toll-like receptor 4 /FL=gb:NM_003266.1 gb:U88880.1		0.08548	-0.34188	0.45512	-2.19725	8e-05	-3.94667	-0.55927	0.40828	0.18642	2.19725
990522	HK2	222305_at	HK2,HKII,HXK2,DKFZp686M1669	Hexokinase 2	AW975638	0.13528	-0.34015	0.45693	-2.18852	0.00755	-2.67135	-1.0867	0.12097	0.05545	2.18852
975742	KIAA0133	205284_at	KIAA0133	gb:NM_014777.1 /DB_XREF=gi:7661931 /GEN=KIAA0133 /FEA=FLmRNA /CNT=30 /TID=Hs.57730.0 /TIER=FL /STK=3 /UG=Hs.57730 /LL=9816 /DEF=Homo sapiens KIAA0133 gene product (KIAA0133), mRNA. /PROD=KIAA0133 gene product /FL=gb:D50923.1 gb:NM_014777.1		0.10364	-0.33948	0.45763	-2.18516	0.0004	-3.53936	-0.75772	0.25781	0.11837	2.18516
969317	DOC1	204135_at	DOC1,GIP90	downregulated in ovarian cancer 1		0.07156	-0.33932	0.4578	-2.18435	1.27957e-06	-4.8429	-0.06773	1.26247	0.57986	2.18435
999053	DPF3	236442_at	DPF3,CERD4,FLJ14079	D4, zinc and double PHD fingers, family 3	BF672019	0.11567	-0.33705	0.46021	-2.17293	0.00264	-3.00677	-0.74224	0.26642	0.12301	2.17293
1009122	STARD4	226390_at	STARD4	START domain containing 4, sterol regulated	AA628398	0.12392	-0.33689	0.46037	-2.17216	0.00607	-2.74422	-0.07642	1.23401	0.56996	2.17216
972664	FGF5	208378_x_at	FGF5,HBGF-5,Smag-82	gb:NM_004464.1 /DB_XREF=gi:4758369 /GEN=FGF5 /FEA=FLmRNA /CNT=1 /TID=Hs.37055.0 /TIER=FL /STK=0 /UG=Hs.37055 /LL=2250 /DEF=Homo sapiens fibroblast growth factor 5 (FGF5), mRNA. /PROD=fibroblast growth factor 5 /FL=gb:NM_004464.1		0.06998	-0.33616	0.46114	-2.16852	5.38504e-07	-5.01206	0.1661	2.1551	0.99707	2.16852
969962	EPHA2	203499_at	EPHA2,ECK	gb:NM_004431.1 /DB_XREF=gi:4758277 /GEN=EPHA2 /FEA=FLmRNA /CNT=111 /TID=Hs.171596.0 /TIER=FL+Stack /STK=51 /UG=Hs.171596 /LL=1969 /DEF=Homo sapiens EphA2 (EPHA2), mRNA. /PROD=EphA2 /FL=gb:NM_004431.1 gb:M59371.1		0.08626	-0.33588	0.46144	-2.16711	6e-05	-4.00515	-0.17497	0.98233	0.45478	2.16711
1193859	C1orf71	1554661_s_at	C1orf71,FLJ32001,MGC18089,RP11-452J6.1	Chromosome 1 open reading frame 71	BC036200	0.0559	-0.33349	0.46399	-2.15521	1.30112e-09	-6.06726	-0.44445	0.52672	0.24519	2.15521
1009949	C1orf71	225551_at	C1orf71,FLJ32001,MGC18089,RP11-452J6.1	Chromosome 1 open reading frame 71	AW291187	0.06655	-0.33105	0.46661	-2.14312	1.92306e-07	-5.20663	-0.1081	1.13949	0.53344	2.14312
978648	FGF5	210311_at	FGF5,HBGF-5,Smag-82	Fibroblast growth factor 5	AF171928	0.06632	-0.32653	0.47148	-2.12096	2.15373e-07	-5.18555	-0.1225	1.09662	0.51873	2.12096
976427	NUAK1	204589_at	NUAK1,ARK5,KIAA0537	gb:NM_014840.1 /DB_XREF=gi:7662169 /GEN=KIAA0537 /FEA=FLmRNA /CNT=65 /TID=Hs.200598.0 /TIER=FL /STK=7 /UG=Hs.200598 /LL=9891 /DEF=Homo sapiens KIAA0537 gene product (KIAA0537), mRNA. /PROD=KIAA0537 gene product /FL=gb:NM_014840.1 gb:AB011109.1		0.05726	-0.32224	0.47617	-2.10011	1.06376e-08	-5.72024	-0.01916	1.38437	0.66135	2.10011
987556	OBFC2A	219334_s_at	OBFC2A,FLJ13624,FLJ22833,MGC111163,DKFZp667M1322	gb:NM_022837.1 /DB_XREF=gi:12383083 /GEN=FLJ22833 /FEA=FLmRNA /CNT=36 /TID=Hs.118183.0 /TIER=FL /STK=0 /UG=Hs.118183 /LL=64859 /DEF=Homo sapiens hypothetical protein FLJ22833 (FLJ22833), mRNA. /PROD=hypothetical protein FLJ22833 /FL=gb:NM_022837.1		0.09158	-0.3214	0.47709	-2.09603	0.00025	-3.66175	-0.72868	0.26996	0.12922	2.09603
1003668	USP53	231817_at	USP53,DKFZp781E1417	Ubiquitin specific peptidase 53	H25097	0.06306	-0.32068	0.47788	-2.09256	4.74333e-07	-5.03641	0.29077	2.82098	1.35252	2.09256
988338	KCNN2	220116_at	KCNN2,SK2,hSK2,SKCA2,KCa2.2	gb:NM_021614.1 /DB_XREF=gi:11055973 /GEN=KCNN2 /FEA=FLmRNA /CNT=14 /TID=Hs.98280.0 /TIER=FL /STK=5 /UG=Hs.98280 /LL=3781 /DEF=Homo sapiens potassium intermediatesmall conductance calcium-activated channel, subfamily N, member 2 (KCNN2), mRNA. /PROD=potassium intermediatesmall conductancecalcium-activated channel, subfamily N, member 2 /FL=gb:NM_021614.1 gb:AF239613.1		0.07116	-0.3204	0.47819	-2.0912	2.8029e-06	-4.68476	-0.09939	1.14842	0.55097	2.0912
969038	FOSL1	204420_at	FOSL1,FRA1,fra-1	FOS-like antigen 1	BG251266	0.07479	-0.31829	0.48052	-2.08107	1e-05	-4.36951	0.13983	1.98731	0.95808	2.08107
971957	JUN	201466_s_at	JUN,AP1	gb:NM_002228.2 /DB_XREF=gi:7710122 /GEN=JUN /FEA=FLmRNA /CNT=376 /TID=Hs.78465.0 /TIER=FL+Stack /STK=45 /UG=Hs.78465 /LL=3725 /DEF=Homo sapiens v-jun avian sarcoma virus 17 oncogene homolog (JUN), mRNA. /PROD=v-jun avian sarcoma virus 17 oncogene homolog /FL=gb:NM_002228.2 gb:BC002646.1		0.06877	-0.3171	0.48184	-2.0754	2.35085e-06	-4.72066	-0.02069	1.37136	0.66294	2.0754
987932	SH3TC2	219710_at	SH3TC2,CMT4C,CMTND,FLJ13605,KIAA1985	gb:NM_024577.1 /DB_XREF=gi:13375753 /GEN=FLJ13605 /FEA=FLmRNA /CNT=33 /TID=Hs.17244.0 /TIER=FL+Stack /STK=20 /UG=Hs.17244 /LL=79628 /DEF=Homo sapiens hypothetical protein FLJ13605 (FLJ13605), mRNA. /PROD=hypothetical protein FLJ13605 /FL=gb:NM_024577.1		0.1201	-0.31677	0.4822	-2.07381	0.00518	-2.79534	-1.19867	0.09099	0.04402	2.07381
996138	239331_at	239331_at	239331_at	Transcribed locus	AW954199	0.0829	-0.31643	0.48258	-2.07219	9e-05	-3.92518	-0.20138	0.9039	0.43764	2.07219
977084	MCL1	200796_s_at	MCL1,TM,EAT,MCL1L,MCL1S,MGC1839,MGC104264	Myeloid cell leukemia sequence 1 (BCL2-related)	BF594446	0.06721	-0.31562	0.48348	-2.06835	1.14226e-06	-4.8654	-0.15362	1.00804	0.48896	2.06835
1009437	PRICKLE1	226069_at	PRICKLE1,RILP,FLJ31627,FLJ31937	Prickle-like 1 (Drosophila)	AA404269	0.06809	-0.3134	0.48596	-2.05778	3.98791e-06	-4.61201	-0.44827	0.51017	0.24874	2.05778
970467	DYRK2	202971_s_at	DYRK2	gb:NM_006482.1 /DB_XREF=gi:5922003 /GEN=DYRK2 /FEA=FLmRNA /CNT=129 /TID=Hs.173135.1 /TIER=FL /STK=5 /UG=Hs.173135 /LL=8445 /DEF=Homo sapiens dual-specificity tyrosine-(Y)-phosphorylation regulated kinase 2 (DYRK2), transcript variant 2, mRNA. /PROD=dual-specificity tyrosine-(Y)-phosphorylationregulated kinase 2 isoform 2 /FL=gb:NM_006482.1		0.05552	-0.31291	0.48651	-2.05547	4.85667e-09	-5.85201	-0.31865	0.68722	0.33543	2.05547
979163	PLAUR	210845_s_at	PLAUR,CD87,UPAR,URKR	Plasminogen activator, urokinase receptor	U08839	0.09857	-0.31094	0.48873	-2.04614	0.00107	-3.2708	0.32604	3.02547	1.48347	2.04614
1188877	NAV3	1552658_a_at	NAV3,POMFIL1,unc53H3,KIAA0938,STEERIN3	gb:NM_014903.2 /DB_XREF=gi:27734089 /GEN=NAV3 /TID=Hs2.174188.1 /CNT=31 /FEA=FLmRNA /TIER=FL /STK=2 /LL=89795 /UG=Hs.174188 /DEF=Homo sapiens neuron navigator 3 (NAV3), mRNA. /PROD=neuron navigator 3 /FL=gb:NM_014903.2	NM_014903.2	0.07268	-0.3101	0.48967	-2.0422	3e-05	-4.15485	-0.03848	1.30574	0.64147	2.0422
1008672	FAM46C	226811_at	FAM46C,FLJ20202	Family with sequence similarity 46, member C	AL046017	0.12038	-0.30881	0.49113	-2.03613	0.00715	-2.68995	-0.6811	0.29689	0.14629	2.03613
976166	UGCG	204881_s_at	UGCG,GCS	gb:NM_003358.1 /DB_XREF=gi:4507810 /GEN=UGCG /FEA=FLmRNA /CNT=69 /TID=Hs.152601.0 /TIER=FL+Stack /STK=8 /UG=Hs.152601 /LL=7357 /DEF=Homo sapiens UDP-glucose ceramide glucosyltransferase (UGCG), mRNA. /PROD=ceramide glucosyltransferase /FL=gb:NM_003358.1 gb:D50840.1		0.05377	-0.30736	0.49277	-2.02936	8.04755e-09	-5.76746	0.30934	2.8994	1.43341	2.02936
992761	PRDX6	242751_at	PRDX6,PRX,p29,AOP2,1-Cys,NSGPx,aiPLA2,KIAA0106,MGC46173	Peroxiredoxin 6	N55072	0.077	-0.3032	0.49751	-2.01003	7e-05	-3.98044	-0.63244	0.32996	0.16469	2.01003
1008576	ABL2	226893_at	ABL2,ARG,ABLL	V-abl Abelson murine leukemia viral oncogene homolog 2 (arg, Abelson-related gene)	AW173164	0.10563	-0.30243	0.49839	-2.00648	0.00354	-2.91613	-0.36823	0.60573	0.30288	2.00648
1007667	FLJ13391	227828_s_at	FLJ13391	hypothetical protein FLJ13391	AV700753	0.07751	-0.30115	0.49986	-2.00057	6e-05	-4.02266	0.2201	2.34407	1.17554	2.00057
1007107	SHRM	228400_at	SHRM	Transcribed locus, moderately similar to NP_065910.1 Shroom-related protein; likely ortholog of mouse Shroom; F-actin-binding protein [Homo sapiens]	AW025141	0.05097	-0.30115	0.49986	-2.00055	9.64206e-09	-5.73691	0.02558	1.49776	0.75113	2.00055
HFF GENES UPREGULATED IN RESPONSE TO T. CRUZI PCM (3 hours post-treatment)
Sequence ID	Primary Sequence Name	Sequence Code	Sequence Name(s)	Sequence Description	Accession #	Log(Error)	Log(Ratio)	Ratio	Fold Change	P-value	X Dev	Log(Intensity)	Intensity1	Intensity2	Abs(Fold Change)
981906	SOX4	213668_s_at	SOX4,EVI16	SRY (sex determining region Y)-box 4	AI989477	0.21335	1.09077	12.3246	12.3246	0.00012	3.84012	-1.19729	0.01806	0.22326	12.3246
1009890	BCL2L11	225606_at	BCL2L11,BAM,BIM,BOD,BimL,BimEL	BCL2-like 11 (apoptosis facilitator)	AI949179	0.20372	1.04065	10.9813	10.9813	4.65424e-12	6.91574	-0.34001	0.1377	1.51713	10.9813
985849	AKR1C1	217626_at	AKR1C1,C9,DD1,DDH,DDH1,H-37,MBAB,HAKRC,MGC8954,2-ALPHA-HSD,20-ALPHA-HSD	CDNA FLJ33809 fis, clone CTONG2001858	BF508244	0.21963	1.01296	10.3028	10.3028	0.00061	3.42883	-1.20586	0.01936	0.20014	10.3028
1006967	PDE3A	228507_at	PDE3A,CGI-PDE	Phosphodiesterase 3A, cGMP-inhibited	AI742043	0.21841	0.93647	8.63912	8.63912	0.0005	3.48038	-1.22888	0.02005	0.17381	8.63912
1188048	AKR1C1	1555854_at	AKR1C1,C9,DD1,DDH,DDH1,H-37,MBAB,HAKRC,MGC8954,2-ALPHA-HSD,20-ALPHA-HSD	Aldo-keto reductase family 1, member C1 (dihydrodiol dehydrogenase 1; 20-alpha (3-alpha)-hydroxysteroid dehydrogenase)	AA594609	0.12961	0.85209	7.11361	7.11361	4.00758e-19	8.93676	-0.77454	0.06291	0.44897	7.11361
1005377	PDE7B	230109_at	PDE7B,MGC88256,bA472E5.1	Phosphodiesterase 7B	AI638433	0.14223	0.81092	6.47026	6.47026	8.61915e-11	6.48938	-0.54267	0.1125	0.7303	6.47026
1005011	MCHR1	230498_at	MCHR1,SLC1,GPR24,MCH1R,MGC32129	G protein-coupled receptor 24	AI934819	0.26457	0.75428	5.67904	5.67904	0.00044	3.51211	-1.22623	0.02488	0.14178	5.67904
972528	BCL2L11	208536_s_at	BCL2L11,BAM,BIM,BOD,BimL,BimEL	gb:NM_006538.1 /DB_XREF=gi:5729739 /GEN=BCL2L11 /FEA=FLmRNA /CNT=2 /TID=Hs.202657.0 /TIER=FL /STK=0 /UG=Hs.202657 /LL=10018 /DEF=Homo sapiens BCL2-like 11 (apoptosis facilitator) (BCL2L11), mRNA. /PROD=BCL2-like 11 (apoptosis facilitator) /FL=gb:AF032458.1 gb:NM_006538.1		0.18231	0.74773	5.59407	5.59407	3.5758e-08	5.51062	-1.21148	0.02594	0.14558	5.59407
1192839	BCL2L11	1555372_at	BCL2L11,BAM,BIM,BOD,BimL,BimEL	Homo sapiens BAM mRNA, complete cds.	AF455755	0.1673	0.74485	5.55714	5.55714	9.18242e-09	5.74518	-1.01285	0.04112	0.22924	5.55714
982158	SST	213921_at	SST	gb:NM_001048.1 /DB_XREF=gi:4507242 /GEN=SST /FEA=FLmRNA /CNT=25 /TID=Hs.12409.0 /TIER=FL+Stack /STK=16 /UG=Hs.12409 /LL=6750 /DEF=Homo sapiens somatostatin (SST), mRNA. /PROD=somatostatin /FL=gb:NM_001048.1		0.23052	0.74385	5.54429	5.54429	0.00083	3.34401	-0.88505	0.05525	0.30732	5.54429
1002847	FAM13A1	232628_at	FAM13A1,FLJ34562,MGC105131	Family with sequence similarity 13, member A1	AI740629	0.23745	0.69305	4.93236	4.93236	0.0009	3.32134	-1.06845	0.0384	0.19001	4.93236
975075	PDK4	205960_at	PDK4,FLJ40832	gb:NM_002612.1 /DB_XREF=gi:4505692 /GEN=PDK4 /FEA=FLmRNA /CNT=21 /TID=Hs.299221.0 /TIER=FL /STK=0 /UG=Hs.299221 /LL=5166 /DEF=Homo sapiens pyruvate dehydrogenase kinase, isoenzyme 4 (PDK4), mRNA. /PROD=pyruvate dehydrogenase kinase, isoenzyme 4 /FL=gb:NM_002612.1 gb:U54617.1		0.23464	0.68684	4.86223	4.86223	0.00064	3.41548	-1.28589	0.02344	0.11435	4.86223
1008466	FLJ13137	227019_at	FLJ13137,FLJ43132	hypothetical gene supported by AK125122	AA129774	0.20233	0.68659	4.85953	4.85953	0.00033	3.5902	-0.96612	0.04896	0.23872	4.85953
982275	CCL8	214038_at	CCL8,HC14,MCP2,MCP-2,SCYA8,SCYA10	wr88g11.x1 NCI_CGAP_Kid11 Homo sapiens cDNA clone IMAGE:2494820 3' similar to SW:MCP2_HUMAN P80075 MONOCYTE CHEMOTACTIC PROTEIN 2 PRECURSOR ; mRNA sequence.	AI984980	0.17107	0.64913	4.45785	4.45785	0.00021	3.70849	-0.81768	0.07195	0.32181	4.45785
1005944	229569_at	229569_at	229569_at	CDNA FLJ32413 fis, clone SKMUS2000705	AW572379	0.25526	0.62764	4.2427	4.2427	0.00797	2.65353	-1.2796	0.02546	0.10837	4.2427
1010269	PDK4	225207_at	PDK4,FLJ40832	Pyruvate dehydrogenase kinase, isoenzyme 4	AV707102	0.2183	0.62583	4.22508	4.22508	0.00309	2.9589	-1.02038	0.04634	0.19645	4.22508
1010169	FBXO32	225328_at	FBXO32,Fbx32,MAFbx,ATROGIN1,FLJ32424,MGC33610	F-box protein 32	N21643	0.2421	0.61637	4.13399	4.13399	0.00524	2.79198	-0.85232	0.06899	0.28614	4.13399
977512	AKR1C3	209160_at	AKR1C3,DD3,HAKRB,HAKRe,HA1753,HSD17B5,hluPGFS,KIAA0119	Aldo-keto reductase family 1, member C3 (3-alpha hydroxysteroid dehydrogenase, type II)	AB018580	0.11336	0.61473	4.11844	4.11844	5.83805e-09	5.82133	-0.7071	0.09657	0.399	4.11844
1008445	FLJ14834	227058_at	FLJ14834,MGC126673,MGC126675	hypothetical protein FLJ14834	AW084730	0.23456	0.57732	3.7785	3.7785	0.00943	2.59611	-0.74751	0.09186	0.34822	3.7785
973672	SH2D2A	207351_s_at	SH2D2A,TSAd,F2771	gb:NM_003975.1 /DB_XREF=gi:4503632 /GEN=SH2D2A /FEA=FLmRNA /CNT=6 /TID=Hs.103527.0 /TIER=FL /STK=0 /UG=Hs.103527 /LL=9047 /DEF=Homo sapiens SH2 domain protein 2A (SH2D2A), mRNA. /PROD=SH2 domain protein 2A /FL=gb:AF097744.1 gb:NM_003975.1		0.23374	0.57576	3.76495	3.76495	0.00263	3.00781	-1.33818	0.02362	0.08921	3.76495
1192421	BCL2L11	1558143_a_at	BCL2L11,BAM,BIM,BOD,BimL,BimEL	BCL2-like 11 (apoptosis facilitator)	AK027160	0.10121	0.57146	3.72787	3.72787	1.01501e-09	6.10703	-0.07094	0.43915	1.64247	3.72787
1002225	ZFHX4	233257_at	ZFHX4,ZFH4,ZHF4,FLJ16514,FLJ20980	Zinc finger homeodomain 4	AU148032	0.22106	0.5663	3.68383	3.68383	0.00655	2.71913	-1.42168	0.0197	0.07281	3.68383
1006486	ADAMTS15	229004_at	ADAMTS15,MGC126403	ADAM metallopeptidase with thrombospondin type 1 motif, 15	AI970797	0.08504	0.56101	3.63927	3.63927	6.36092e-11	6.535	-0.24002	0.30114	1.09951	3.63927
969390	CEBPA	204039_at	CEBPA,CEBP,C/EBP-alpha	gb:NM_004364.1 /DB_XREF=gi:4757971 /GEN=CEBPA /FEA=FLmRNA /CNT=189 /TID=Hs.76171.0 /TIER=FL /STK=0 /UG=Hs.76171 /LL=1050 /DEF=Homo sapiens CCAATenhancer binding protein (CEBP), alpha (CEBPA), mRNA. /PROD=CCAATenhancer binding protein (CEBP), alpha /FL=gb:NM_004364.1		0.2335	0.55118	3.55779	3.55779	0.00965	2.58807	-1.44117	0.01917	0.06841	3.55779
976070	LYPD3	204952_at	LYPD3,C4.4A	gb:NM_014400.1 /DB_XREF=gi:7656943 /GEN=C4.4A /FEA=FLmRNA /CNT=70 /TID=Hs.11950.0 /TIER=FL+Stack /STK=19 /UG=Hs.11950 /LL=27076 /DEF=Homo sapiens GPI-anchored metastasis-associated protein homolog (C4.4A), mRNA. /PROD=GPI-anchored metastasis-associated proteinhomolog /FL=gb:AF082889.1 gb:NM_014400.1		0.21923	0.52289	3.33343	3.33343	0.0061	2.7425	-1.09412	0.04403	0.14724	3.33343
984822	AKR1C1	216594_x_at	AKR1C1,C9,DD1,DDH,DDH1,H-37,MBAB,HAKRC,MGC8954,2-ALPHA-HSD,20-ALPHA-HSD	Aldo-keto reductase family 1, member C1 (dihydrodiol dehydrogenase 1; 20-alpha (3-alpha)-hydroxysteroid dehydrogenase)	S68290	0.05574	0.51962	3.30844	3.30844	1.24911e-22	9.7895	0.17763	0.82624	2.74251	3.30844
978045	AKR1C2	209699_x_at	AKR1C2,DD,DD2,BABP,DDH2,HBAB,HAKRD,MCDR2,AKR1C-pseudo	Aldo-keto reductase family 1, member C1 (dihydrodiol dehydrogenase 1; 20-alpha (3-alpha)-hydroxysteroid dehydrogenase)	U05598	0.05227	0.51727	3.29059	3.29059	1.14726e-25	10.4732	0.05214	0.62057	2.04874	3.29059
971406	EFNA1	202023_at	EFNA1,B61,EFL1,ECKLG,EPLG1,LERK1,TNFAIP4	gb:NM_004428.1 /DB_XREF=gi:4758245 /GEN=EFNA1 /FEA=FLmRNA /CNT=214 /TID=Hs.1624.0 /TIER=FL+Stack /STK=107 /UG=Hs.1624 /LL=1942 /DEF=Homo sapiens ephrin-A1 (EFNA1), mRNA. /PROD=ephrin A1 precursor /FL=gb:M57730.1 gb:NM_004428.1		0.22597	0.51455	3.27002	3.27002	0.00905	2.61003	-1.46574	0.01889	0.06198	3.27002
1190072	AKR1C1	1562102_at	AKR1C1,C9,DD1,DDH,DDH1,H-37,MBAB,HAKRC,MGC8954,2-ALPHA-HSD,20-ALPHA-HSD	Aldo-keto reductase family 1, member C1 (dihydrodiol dehydrogenase 1; 20-alpha (3-alpha)-hydroxysteroid dehydrogenase)	BC014579	0.12192	0.51413	3.26684	3.26684	3e-05	4.17811	-0.80368	0.08681	0.28451	3.26684
574461	AQP3	39248_at	AQP3,GIL	Aquaporin 3	N74607	0.15057	0.51138	3.24622	3.24622	0.00053	3.46762	-0.91576	0.06727	0.2191	3.24622
996783	238733_at	238733_at	238733_at	Transcribed locus	AI422414	0.15534	0.51117	3.24464	3.24464	0.00089	3.32422	-0.5061	0.17283	0.5626	3.24464
969291	AKR1C1	204151_x_at	AKR1C1,C9,DD1,DDH,DDH1,H-37,MBAB,HAKRC,MGC8954,2-ALPHA-HSD,20-ALPHA-HSD	gb:NM_001353.2 /DB_XREF=gi:5453542 /GEN=AKR1C1 /FEA=FLmRNA /CNT=107 /TID=Hs.306098.0 /TIER=FL+Stack /STK=25 /UG=Hs.306098 /LL=1645 /DEF=Homo sapiens aldo-keto reductase family 1, member C1 (dihydrodiol dehydrogenase 1; 20-alpha (3-alpha)-hydroxysteroid dehydrogenase) (AKR1C1), mRNA. /PROD=aldo-keto reductase family 1, member C1(dihydrodiol dehydrogenase 1; 20-alpha(3-alpha)-hydroxysteroid dehydro…		0.04807	0.50478	3.19728	3.19728	2.47103e-27	10.8304	0.44703	1.5629	5.0134	3.19728
970989	CYP1B1	202436_s_at	CYP1B1,CP1B,GLC3A	Cytochrome P450, family 1, subfamily B, polypeptide 1	AU144855	0.15926	0.50466	3.19636	3.19636	0.00087	3.33059	0.1174	0.73175	2.34659	3.19636
988565	PDE7B	220343_at	PDE7B,MGC88256,bA472E5.1	gb:NM_018945.1 /DB_XREF=gi:9506958 /GEN=PDE7B /FEA=FLmRNA /CNT=11 /TID=Hs.283016.0 /TIER=FL /STK=0 /UG=Hs.283016 /LL=27115 /DEF=Homo sapiens phosphodiesterase 7B (PDE7B), mRNA. /PROD=phosphodiesterase 7B /FL=gb:AB038040.1 gb:NM_018945.1		0.17735	0.50228	3.17893	3.17893	0.00223	3.05807	-1.14802	0.03982	0.12701	3.17893
976463	SOX4	201418_s_at	SOX4,EVI16	gb:NM_003107.1 /DB_XREF=gi:4507162 /GEN=SOX4 /FEA=FLmRNA /CNT=369 /TID=Hs.83484.0 /TIER=FL+Stack /STK=37 /UG=Hs.83484 /LL=6659 /DEF=Homo sapiens SRY (sex determining region Y)-box 4 (SOX4), mRNA. /PROD=SRY (sex determining region Y)-box 4 /FL=gb:NM_003107.1		0.11045	0.49982	3.16095	3.16095	6.97142e-07	4.96216	-0.59953	0.1412	0.4478	3.16095
1006539	NHS	228933_at	NHS,SCML1,DKFZp781F2016,DKFZp781L0254	Nance-Horan syndrome (congenital cataracts and dental anomalies)	BF111819	0.09842	0.4992	3.15648	3.15648	1.17552e-07	5.29726	-0.23961	0.32365	1.02494	3.15648
976461	SOX4	201416_at	SOX4,EVI16	SRY (sex determining region Y)-box 4	BG528420	0.10809	0.49855	3.1517	3.1517	8.67335e-07	4.91957	-0.1413	0.40618	1.28436	3.1517
975157	BDKRB2	205870_at	BDKRB2,B2R,BK2,BK-2,BKR2,BRB2,DKFZp686O088	gb:NM_000623.1 /DB_XREF=gi:4557358 /GEN=BDKRB2 /FEA=FLmRNA /CNT=34 /TID=Hs.250882.0 /TIER=FL+Stack /STK=17 /UG=Hs.250882 /LL=624 /DEF=Homo sapiens bradykinin receptor B2 (BDKRB2), mRNA. /PROD=bradykinin receptor B2 /FL=gb:M88714.1 gb:NM_000623.1		0.08723	0.4894	3.08603	3.08603	4.37839e-09	5.86922	0.00382	0.57334	1.77515	3.08603
969792	CXCL12	203666_at	CXCL12,PBSF,SDF1,SDF1A,SDF1B,TPAR1,SCYB12,SDF-1a,SDF-1b,TLSF-a,TLSF-b,chemokine	gb:NM_000609.1 /DB_XREF=gi:10834987 /GEN=SDF1 /FEA=FLmRNA /CNT=114 /TID=Hs.237356.0 /TIER=FL+Stack /STK=60 /UG=Hs.237356 /LL=6387 /DEF=Homo sapiens stromal cell-derived factor 1 (SDF1), mRNA. /PROD=stromal cell-derived factor 1 /FL=gb:L36033.1 gb:NM_000609.1 gb:U16752.1		0.03812	0.4874	3.07186	3.07186	1.13148e-37	12.8288	0.78692	3.48748	10.7482	3.07186
979915	AKR1C1	211653_x_at	AKR1C1,C9,DD1,DDH,DDH1,H-37,MBAB,HAKRC,MGC8954,2-ALPHA-HSD,20-ALPHA-HSD	Aldo-keto reductase family 1, member C1 (dihydrodiol dehydrogenase 1; 20-alpha (3-alpha)-hydroxysteroid dehydrogenase)	M33376	0.0514	0.47676	2.99751	2.99751	2.20182e-22	9.73202	0.057	0.65752	1.97737	2.99751
1000116	GSTA4	235405_at	GSTA4,GTA4,GSTA4-4,DKFZp686D21185	Glutathione S-transferase A4	N79662	0.09142	0.47299	2.97156	2.97156	2.49897e-08	5.57334	-0.42964	0.21536	0.64204	2.97156
970990	CYP1B1	202437_s_at	CYP1B1,CP1B,GLC3A	gb:NM_000104.2 /DB_XREF=gi:13325059 /GEN=CYP1B1 /FEA=FLmRNA /CNT=212 /TID=Hs.154654.0 /TIER=FL+Stack /STK=32 /UG=Hs.154654 /LL=1545 /DEF=Homo sapiens cytochrome P450, subfamily I (dioxin-inducible), polypeptide 1 (glaucoma 3, primary infantile) (CYP1B1), mRNA. /PROD=cytochrome P450, subfamily I (dioxin-inducible),polypeptide 1 /FL=gb:U03688.1 gb:NM_000104.2		0.14266	0.46708	2.93145	2.93145	0.00058	3.43994	-0.00512	0.57628	1.69486	2.93145
990560	BCL2L11	222343_at	BCL2L11,BAM,BIM,BOD,BimL,BimEL	BCL2-like 11 (apoptosis facilitator)	AA629050	0.11605	0.46338	2.90657	2.90657	1e-05	4.40577	-0.88548	0.07623	0.22229	2.90657
1007852	LOC200230	227654_at	LOC200230,FLJ00360	similar to KIAA0386	AI056877	0.1865	0.4613	2.89271	2.89271	0.00397	2.8808	-0.94081	0.06727	0.19523	2.89271
1007866	LOC390299	227610_at	LOC390299	similar to peptidylprolyl isomerase A isoform 1	BE858239	0.18933	0.45817	2.87191	2.87191	0.00528	2.78913	-1.28208	0.03077	0.08866	2.87191
970988	CYP1B1	202435_s_at	CYP1B1,CP1B,GLC3A	Cytochrome P450, family 1, subfamily B, polypeptide 1	AU154504	0.15403	0.4536	2.84186	2.84186	0.00202	3.08759	-0.01756	0.56876	1.62163	2.84186
985739	ARVCF	217516_x_at	ARVCF,FLJ35345	Armadillo repeat gene deletes in velocardiofacial syndrome	BG149428	0.1869	0.45098	2.82473	2.82473	0.00682	2.70568	-0.9445	0.0675	0.19129	2.82473
1007569	ARHGAP28	227911_at	ARHGAP28,FLJ10312,DKFZp686A2038	Rho GTPase activating protein 28	AI935647	0.12949	0.44964	2.81603	2.81603	0.00031	3.60299	-0.46287	0.20493	0.57897	2.81603
975976	IL1B	205067_at	IL1B,IL-1,IL1F2,IL1-BETA	gb:NM_000576.1 /DB_XREF=gi:10835144 /GEN=IL1B /FEA=FLmRNA /CNT=97 /TID=Hs.126256.0 /TIER=FL+Stack /STK=15 /UG=Hs.126256 /LL=3553 /DEF=Homo sapiens interleukin 1, beta (IL1B), mRNA. /PROD=interleukin 1, beta /FL=gb:M15330.1 gb:M54933.1 gb:K02770.1 gb:NM_000576.1		0.07533	0.44487	2.78527	2.78527	1.02957e-10	6.46254	-0.23441	0.3487	0.9744	2.78527
1194708	C5orf4	1564699_at	C5orf4,FLJ13758	Chromosome 5 open reading frame 4	BC017920	0.18468	0.44278	2.77189	2.77189	0.00373	2.9001	-1.3737	0.02536	0.07053	2.77189
1002618	LDB2	232852_at	LDB2,LDB1,CLIM1	LIM domain binding 2	AK024979	0.11041	0.4406	2.75803	2.75803	9e-05	3.90938	-0.90099	0.07551	0.20894	2.75803
973855	KIAA0087	207161_at	KIAA0087	KIAA0087 gene product		0.20286	0.43503	2.72287	2.72287	0.00011	3.85919	-1.48623	0.01975	0.05395	2.72287
976462	SOX4	201417_at	SOX4,EVI16	Human DNA sequence from clone RP3-322L4 on chromosome 6 Contains the SOX4 gene for SRY (sex determining region Y)-box 4, a novel pseudogene and CpG islands, complete sequence.	AL136179	0.08038	0.43028	2.69325	2.69325	3.65615e-08	5.5067	0.42067	1.60258	4.3303	2.69325
999841	235655_at	235655_at	235655_at	Transcribed locus	AI435514	0.21491	0.42541	2.66324	2.66324	0.00495	2.81016	-1.49829	0.01942	0.05189	2.66324
984596	COL4A3	216367_at	COL4A3	Collagen, type IV, alpha 3 (Goodpasture antigen)	U02520	0.21471	0.42464	2.65851	2.65851	0.00244	3.0307	-1.52467	0.01829	0.04879	2.65851
986854	AVPI1	218631_at	AVPI1,VIP32,VIT32,PP5395,RP11-548K23.7	gb:NM_021732.1 /DB_XREF=gi:11119427 /GEN=PP5395 /FEA=FLmRNA /CNT=92 /TID=Hs.23918.0 /TIER=FL+Stack /STK=41 /UG=Hs.23918 /LL=60370 /DEF=Homo sapiens hypothetical protein PP5395 (PP5395), mRNA. /PROD=hypothetical protein PP5395 /FL=gb:BC000877.1 gb:AF241786.1 gb:NM_021732.1		0.07203	0.42049	2.63323	2.63323	4.38548e-09	5.86896	0.23515	1.05729	2.79321	2.63323
1006134	MAF	229327_s_at	MAF,MGC71685	V-maf musculoaponeurotic fibrosarcoma oncogene homolog (avian)	BE674528	0.09421	0.41977	2.62889	2.62889	9.56282e-07	4.90043	-0.68995	0.12573	0.33163	2.62889
577630	IL1B	39402_at	IL1B,IL-1,IL1F2,IL1-BETA	Interleukin 1, beta	M15330	0.06106	0.41593	2.60575	2.60575	1.52824e-12	7.0719	-0.33585	0.28541	0.74615	2.60575
977737	TM4SF1	209386_at	TM4SF1,L6,H-L6,M3S1,TAAL6	Transmembrane 4 L six family member 1	AI346835	0.08578	0.41204	2.58249	2.58249	8.14014e-07	4.93198	0.56632	2.2887	5.92991	2.58249
975052	ARHGAP8	205980_s_at	ARHGAP8,PP610,BPGAP1,FLJ20185	gb:NM_015366.1 /DB_XREF=gi:7656903 /GEN=ARHGAP8 /FEA=FLmRNA /CNT=25 /TID=Hs.102336.0 /TIER=FL /STK=7 /UG=Hs.102336 /LL=23779 /DEF=Homo sapiens Rho GTPase activating protein 8 (ARHGAP8), mRNA. /PROD=Rho GTPase activating protein 8 /FL=gb:NM_015366.1		0.2173	0.41046	2.57309	2.57309	0.00921	2.60407	-1.52463	0.0186	0.04801	2.57309
1002677	LOC401052	232812_at	LOC401052	hypothetical LOC401052	AK022260	0.21572	0.40933	2.56641	2.56641	0.00362	2.90926	-1.51774	0.01892	0.04871	2.56641
1195647	GAB2	1566958_at	GAB2,KIAA0571	GRB2-associated binding protein 2	AL049273	0.2096	0.40664	2.5506	2.5506	0.00182	3.11878	-1.48445	0.02049	0.05243	2.5506
1004824	230683_at	230683_at	230683_at	CDNA: FLJ20892 fis, clone ADKA03430	W56760	0.13448	0.40205	2.52375	2.52375	0.00122	3.23518	-1.20002	0.03965	0.10039	2.52375
974671	MAF	206363_at	MAF,MGC71685	gb:NM_005360.2 /DB_XREF=gi:5453735 /GEN=MAF /FEA=FLmRNA /CNT=15 /TID=Hs.30250.0 /TIER=FL /STK=5 /UG=Hs.30250 /LL=4094 /DEF=Homo sapiens v-maf musculoaponeurotic fibrosarcoma (avian) oncogene homolog (MAF), mRNA. /PROD=v-maf musculoaponeurotic fibrosarcoma (avian)oncogene homolog /FL=gb:NM_005360.2 gb:AF055377.1		0.12865	0.40049	2.51473	2.51473	0.00189	3.10755	-0.3	0.31553	0.79607	2.51473
973918	AKR1D1	207102_at	AKR1D1,SRD5B1,3o5bred	gb:NM_005989.1 /DB_XREF=gi:5174694 /GEN=AKR1D1 /FEA=FLmRNA /CNT=7 /TID=Hs.201667.0 /TIER=FL /STK=0 /UG=Hs.201667 /LL=6718 /DEF=Homo sapiens aldo-keto reductase family 1, member D1 (delta 4-3-ketosteroid-5-beta-reductase) (AKR1D1), mRNA. /PROD=aldo-keto reductase family 1, member D1 /FL=gb:NM_005989.1		0.21091	0.39899	2.50605	2.50605	0.00449	2.84184	-1.49043	0.02039	0.05126	2.50605
999178	PDE3A	236300_at	PDE3A,CGI-PDE	Phosphodiesterase 3A, cGMP-inhibited	BF698797	0.14187	0.39747	2.49728	2.49728	0.00659	2.71708	-0.86447	0.08631	0.21626	2.49728
969868	NFIL3	203574_at	NFIL3,E4BP4,IL3BP1,NFIL3A,NF-IL3A	gb:NM_005384.1 /DB_XREF=gi:4885516 /GEN=NFIL3 /FEA=FLmRNA /CNT=96 /TID=Hs.79334.0 /TIER=FL+Stack /STK=37 /UG=Hs.79334 /LL=4783 /DEF=Homo sapiens nuclear factor, interleukin 3 regulated (NFIL3), mRNA. /PROD=nuclear factor, interleukin 3 regulated /FL=gb:NM_005384.1 gb:U26173.1		0.04453	0.39554	2.48621	2.48621	4.7839e-19	8.91716	0.34114	1.38887	3.46433	2.48621
981422	CDKN1C	213182_x_at	CDKN1C,BWS,WBS,p57,BWCR,KIP2	Cyclin-dependent kinase inhibitor 1C (p57, Kip2)	R78668	0.11039	0.39536	2.48518	2.48518	0.00013	3.82028	-0.75034	0.11253	0.28057	2.48518
1011243	PRO1776	224235_at	PRO1776	Homo sapiens PRO1776 mRNA, complete cds.	AF119853	0.21645	0.39306	2.47204	2.47204	0.00555	2.77326	-1.52505	0.01895	0.04701	2.47204
1009477	225996_at	225996_at	225996_at	MRNA; cDNA DKFZp686N1345 (from clone DKFZp686N1345)	AV709727	0.21631	0.38022	2.40006	2.40006	0.00868	2.62443	-1.52707	0.01915	0.04611	2.40006
1007381	CCNG2	228081_at	CCNG2	Cyclin G2	BF061444	0.07165	0.37912	2.39396	2.39396	2.89176e-08	5.54787	-0.41326	0.24916	0.59843	2.39396
1192487	DST	1558019_at	DST,BPA,BP240,BPAG1,MACF2,CATX-15,FLJ46791,KIAA0465,KIAA1470	Dystonin	BC020911	0.08359	0.37845	2.39031	2.39031	6.39146e-06	4.51301	-0.38805	0.26425	0.6337	2.39031
1196584	QKI	1569854_at	QKI,QK,Hqk,QK3,DKFZp586I0923	Quaking homolog, KH domain RNA binding (mouse)	BC029474	0.21603	0.37799	2.38775	2.38775	0.00924	2.6032	-1.5187	0.01957	0.04688	2.38775
981614	CG018	213375_s_at	CG018	hypothetical gene CG018	N80918	0.11967	0.37726	2.38373	2.38373	0.00075	3.36999	-1.05804	0.05657	0.1353	2.38373
1006103	ADAMTS5	229357_at	ADAMTS5,ADMP-2,ADAMTS11,FLJ36738	ADAM metallopeptidase with thrombospondin type 1 motif, 5 (aggrecanase-2)	BF060767	0.08025	0.37541	2.37359	2.37359	3.60069e-06	4.63319	-0.30805	0.31881	0.75921	2.37359
982745	CREM	214508_x_at	CREM,ICER,hCREM-2,MGC17881,MGC41893,MGC111110	CAMP responsive element modulator	U44836	0.12829	0.37267	2.35869	2.35869	0.00548	2.77727	-0.29422	0.33017	0.78131	2.35869
981652	ALF	213413_at	ALF,MGC26254	TFIIA-alpha/beta-like factor	BG434174	0.07548	0.37105	2.34992	2.34992	2.81694e-07	5.1353	-0.36261	0.28259	0.66623	2.34992
976360	NPTX1	204684_at	NPTX1,NP1,MGC105123,DKFZp686J2446	gb:NM_002522.1 /DB_XREF=gi:4505442 /GEN=NPTX1 /FEA=FLmRNA /CNT=89 /TID=Hs.84154.0 /TIER=FL+Stack /STK=15 /UG=Hs.84154 /LL=4884 /DEF=Homo sapiens neuronal pentraxin I (NPTX1), mRNA. /PROD=neuronal pentraxin I precursor /FL=gb:NM_002522.1 gb:U61849.1		0.12935	0.3672	2.32919	2.32919	0.00285	2.98394	-0.57745	0.17308	0.40445	2.32919
985122	CDKN1C	216894_x_at	CDKN1C,BWS,WBS,p57,BWCR,KIP2	Homo sapiens KIP2 gene for Cdk-inhibitor p57KIP2, complete cds (exon1-4).	D64137	0.14306	0.36472	2.31591	2.31591	0.00933	2.59969	-0.8631	0.08991	0.20891	2.31591
1004432	231031_at	231031_at	231031_at	Transcribed locus	AI761573	0.11967	0.36364	2.31017	2.31017	0.00124	3.22875	-0.91917	0.07912	0.18338	2.31017
1006950	MGC24039	228551_at	MGC24039,FLJ41648,FLJ43333,DKFZp686P1174	hypothetical protein MGC24039	AL137364	0.05827	0.36157	2.29916	2.29916	7.60155e-11	6.50828	-0.5578	0.18227	0.42043	2.29916
983266	TM4SF1	215034_s_at	TM4SF1,L6,H-L6,M3S1,TAAL6	Transmembrane 4 L six family member 1	AI189753	0.09121	0.35046	2.24112	2.24112	7e-05	3.98006	0.14784	0.93735	2.10759	2.24112
1196677	FLJ46082	1570014_at	FLJ46082	FLJ46082 protein	BC034932	0.21267	0.35021	2.23979	2.23979	0.00147	3.1799	-1.51914	0.02019	0.04536	2.23979
990596	KCNE4	222379_at	KCNE4,MIRP3,MGC20353	Potassium voltage-gated channel, Isk-related family, member 4	AI002715	0.09302	0.34479	2.21204	2.21204	0.00015	3.7983	-0.42419	0.25276	0.56094	2.21204
977738	TM4SF1	209387_s_at	TM4SF1,L6,H-L6,M3S1,TAAL6	Human tumor antigen (L6) mRNA, complete cds.	M90657	0.08044	0.34454	2.21074	2.21074	1e-05	4.40139	0.1183	0.8817	1.9556	2.21074
1006803	RAB27B	228708_at	RAB27B	Clone 25194 mRNA sequence	BF438386	0.119	0.34209	2.1983	2.1983	0.00522	2.79313	-0.49055	0.21762	0.47996	2.1983
981519	GARNL4	213280_at	GARNL4,RAP1GA3,KIAA1039,DKFZp686O238	GTPase activating Rap/RanGAP domain-like 4	AK000478	0.07386	0.33724	2.17391	2.17391	1.95839e-06	4.75767	-0.53765	0.19635	0.42824	2.17391
990568	PPP2R1B	222351_at	PPP2R1B,MGC26454	Protein phosphatase 2 (formerly 2A), regulatory subunit A (PR 65), beta isoform	AW009884	0.10586	0.33648	2.17012	2.17012	0.001	3.29142	-0.74236	0.12266	0.26705	2.17012
1004856	LOC389295	230653_at	LOC389295	Transcribed locus	AI469960	0.08099	0.33195	2.14757	2.14757	2e-05	4.27118	-0.5898	0.17519	0.37747	2.14757
1002405	REEP5	233081_at	REEP5,DP1,TB2,D5S346,C5orf18,MGC70440	Chromosome 5 open reading frame 18	AV712346	0.13515	0.33049	2.14039	2.14039	0.00973	2.58522	-1.04765	0.06115	0.13131	2.14039
977754	TBC1D3	209403_at	TBC1D3,PRC17,TRE17,TBC1D3A	TBC1 domain family, member 3	AL136860	0.08476	0.3264	2.1203	2.1203	4e-05	4.09898	-0.34328	0.31104	0.66165	2.1203
969989	STC2	203438_at	STC2,STC-2,STCRP	Stanniocalcin 2	AI435828	0.06791	0.32626	2.11964	2.11964	1.43385e-06	4.82024	0.6905	3.36244	7.15051	2.11964
979407	NFATC1	211105_s_at	NFATC1,NFAT2,NFATc,NF-ATC,MGC138448	Nuclear factor of activated T-cells, cytoplasmic, calcineurin-dependent 1	U80918	0.12277	0.32568	2.11681	2.11681	0.00567	2.76607	-0.66743	0.14758	0.31341	2.11681
981587	CDKN1C	213348_at	CDKN1C,BWS,WBS,p57,BWCR,KIP2	Cyclin-dependent kinase inhibitor 1C (p57, Kip2)	N33167	0.10019	0.31808	2.08007	2.08007	0.0009	3.32097	-0.43248	0.25572	0.53366	2.08007
1008467	YPEL2	227020_at	YPEL2,FKSG4,DKFZp761C2021	Yippee-like 2 (Drosophila)	BE502982	0.06653	0.31707	2.07523	2.07523	1.79766e-06	4.77493	-0.26055	0.38037	0.79194	2.07523
970560	DDIT4	202887_s_at	DDIT4,Dig2,REDD1,REDD-1,RTP801,FLJ20500,RP11-442H21.1	gb:NM_019058.1 /DB_XREF=gi:9506686 /GEN=FLJ20500 /FEA=FLmRNA /CNT=179 /TID=Hs.111244.0 /TIER=FL+Stack /STK=49 /UG=Hs.111244 /LL=54541 /DEF=Homo sapiens hypothetical protein (FLJ20500), mRNA. /PROD=hypothetical protein /FL=gb:AL136668.1 gb:NM_019058.1		0.06567	0.31502	2.06548	2.06548	1.14879e-06	4.86427	0.35676	1.57957	3.27326	2.06548
970469	FAM13A1	202973_x_at	FAM13A1,FLJ34562,MGC105131	gb:NM_014883.1 /DB_XREF=gi:7662375 /GEN=KIAA0914 /FEA=FLmRNA /CNT=130 /TID=Hs.177664.0 /TIER=FL+Stack /STK=13 /UG=Hs.177664 /LL=10144 /DEF=Homo sapiens KIAA0914 gene product (KIAA0914), mRNA. /PROD=KIAA0914 gene product /FL=gb:NM_014883.1 gb:AB020721.1		0.0704	0.31413	2.06125	2.06125	6.80079e-06	4.49983	0.06646	0.81037	1.67585	2.06125
976873	TXNIP	201010_s_at	TXNIP,THIF,VDUP1,HHCPA78,EST01027	gb:NM_006472.1 /DB_XREF=gi:5454161 /GEN=VDUP1 /FEA=FLmRNA /CNT=488 /TID=Hs.179526.0 /TIER=FL /STK=0 /UG=Hs.179526 /LL=10628 /DEF=Homo sapiens upregulated by 1,25-dihydroxyvitamin D-3 (VDUP1), mRNA. /PROD=upregulated by 1,25-dihydroxyvitamin D-3 /FL=gb:NM_006472.1 gb:S73591.1		0.11563	0.31291	2.05548	2.05548	0.00666	2.71332	0.70403	3.52259	7.26433	2.05548
995251	MGC131512	240247_at	MGC131512	hypothetical LOC440261	AI653240	0.12533	0.31141	2.0484	2.0484	0.00938	2.59806	-0.89705	0.08842	0.1817	2.0484
1008060	C9orf150	227443_at	C9orf150,bA3L8.2,FLJ38505,FLJ90271,HYST0841,MGC46502	Chromosome 9 open reading frame 150	AI972386	0.05329	0.31095	2.04619	2.04619	1.90567e-09	6.00565	-0.27854	0.36752	0.75448	2.04619
981807	OSR2	213568_at	OSR2,FLJ90037	Odd-skipped related 2 (Drosophila)	AI811298	0.05935	0.31036	2.04342	2.04342	1.69216e-07	5.23032	0.89582	5.49448	11.2643	2.04342
1000145	ADAMTS5	235368_at	ADAMTS5,ADMP-2,ADAMTS11,FLJ36738	ADAM metallopeptidase with thrombospondin type 1 motif, 5 (aggrecanase-2)	AI123555	0.08896	0.30819	2.03326	2.03326	0.00035	3.5785	-0.44475	0.25144	0.51292	2.03326
973281	METTL7A	207761_s_at	METTL7A,AAM-B,DKFZP586A0522	gb:NM_014033.1 /DB_XREF=gi:13378140 /GEN=DKFZP586A0522 /FEA=FLmRNA /CNT=3 /TID=Hs.288771.0 /TIER=FL /STK=0 /UG=Hs.288771 /LL=25840 /DEF=Homo sapiens DKFZP586A0522 protein (DKFZP586A0522), mRNA. /PROD=DKFZP586A0522 protein /FL=gb:NM_014033.1		0.07823	0.30691	2.02728	2.02728	9e-05	3.92868	0.1509	0.9925	2.01866	2.02728
996460	MGST1	239001_at	MGST1,MGST,GST12,MGST-I,MGC14525	Microsomal glutathione S-transferase 1	AV705233	0.10861	0.30617	2.02382	2.02382	0.00433	2.85343	-0.76666	0.1201	0.24386	2.02382
1008032	FOXQ1	227475_at	FOXQ1,HFH1	Forkhead box Q1	AI676059	0.07697	0.30235	2.00611	2.00611	6e-05	4.01568	-0.0491	0.62952	1.26702	2.00611
988133	SLCO4A1	219911_s_at	SLCO4A1,POAT,OATP1,OATP-E,OATP4A1,OATPRP1,SLC21A12	gb:NM_016354.1 /DB_XREF=gi:7706516 /GEN=SLC21A12 /FEA=FLmRNA /CNT=19 /TID=Hs.235782.0 /TIER=FL /STK=1 /UG=Hs.235782 /LL=28231 /DEF=Homo sapiens solute carrier family 21 (organic anion transporter), member 12 (SLC21A12), mRNA. /PROD=organic anion transporter OATP-E /FL=gb:AB031051.1 gb:NM_016354.1 gb:AF205072.1 gb:AF187817.1		0.0961	0.30219	2.00536	2.00536	0.00107	3.27087	-0.59989	0.17713	0.35638	2.00536
976392	RPS6KA5	204635_at	RPS6KA5,MSK1,RLPK,MSPK1,MGC1911	gb:NM_004755.1 /DB_XREF=gi:4759051 /GEN=RPS6KA5 /FEA=FLmRNA /CNT=59 /TID=Hs.109058.0 /TIER=FL /STK=6 /UG=Hs.109058 /LL=9252 /DEF=Homo sapiens ribosomal protein S6 kinase, 90kD, polypeptide 5 (RPS6KA5), mRNA. /PROD=ribosomal protein S6 kinase, 90kD, polypeptide5 /FL=gb:AF074393.1 gb:AF090421.1 gb:NM_004755.1 gb:AF080000.1		0.11794	0.30132	2.00135	2.00135	0.00744	2.67648	-1.05182	0.06263	0.12576	2.00135
