# Supplementary material for: A Soluble Factor from Trypanosoma cruzi Inhibits Transforming Growth Factor-ß-Induced MAP Kinase Activation and Gene Expression in Dermal Fibroblasts
Source: PLoS One. 2011 Sep 8;6(9):e23482. doi: 10.1371/journal.pone.0023482 (PMC3169535; doi:10.1371/journal.pone.0023482)
Supplement: Table S2 — Inhibition of TGF-ß-inducible gene expression by T. cruzi PCM. HFF were mock-treated or stimulated with 5 ng/ml TGF-ß1 for 3 hours in the presence or absence of T. cruzi PCM and cells were processed for microarray hybridization as described. Ratios of the normalized log2 intensities for TGF-ß vs medium and TGF-ß+PCM vs medium were used to calculate the fold-decrease in TGF-ß inducible gene expression that was observed in the presence of T. cruzi PCM. Only the non-redundant, annotated genes are shown with the exception of genes for which duplicates showed marked differences in the fold-change values. (XLSX) [file pone.0023482.s002.xlsx]

## Sheet: Sheet1
Modulation of TGF-b-inducible gene expression in HFF by T. cruzi PCM
Primary Sequence Name	Affymetrix Sequence Code	Accession #	TGFb/ medium	TGFb+PCM /medium	Fold-decrease in TGFb -inducible gene expression
EGR1	227404_s_at	AI459194	5.26543	0.29	18.1567			HFF genes that are sensitive to T. cruzi PCM
HBEGF	38037_at	M60278	50.4255	3.69935	13.6309			HFF genes that are insensitive to T. cruzi PCM
EGR1	201694_s_at		4.28818	0.5	8.57636
PTGS2	1554997_a_at	AY151286	3.32815	0.4	8.32037
LIF	205266_at		6.37025	0.9	7.07806
HBEGF	203821_at		18.4861	2.82271	6.54906
EDN1	222802_at	J05008	7.32625	1.26549	5.78926
IL6	205207_at		4.22729	0.76	5.56222
CYR61	210764_s_at	AF003114	2.07689	0.5	4.15378
EGR1	201693_s_at	AV733950	2.44972	0.6	4.08287
FZD8	224325_at	AB043703	2.22896	0.58	3.84303
ESM1	208394_x_at		3.44371	0.9	3.82634
INHBA	210511_s_at	M13436	3.29326	0.9	3.65918
DOC1	1554966_a_at	AF329092	2.3954	0.8	2.99425
PLK3	204958_at		2.19359	0.74	2.96431
INHBA	227140_at	AI343467	3.15337	1.06654	2.95664
TPM1	238688_at	AI521618	5.28808	1.80312	2.93274
CCL2	216598_s_at	S69738	2.63712	0.9	2.93013
CD274	227458_at	AI608902	2.5211	0.9	2.80122
SH3GLP3	230099_at	AI139993	2.31763	0.83	2.79233
LOR	207720_at		3.18979	1.2557	2.54025
PKIA	204612_at		2.67292	1.05667	2.52957
DDAH1	1559780_at	BC036577	2.691	1.07382	2.50601
ANGPTL4	221009_s_at		27.614	11.2554	2.45341
BHLHB2	201169_s_at	BG326045	6.6397	2.72189	2.43937
IGFBP7	232544_at	AU144916	3.15172	1.31095	2.40415
TLR4	224341_x_at	U93091	2.09382	0.9	2.32647
MAML2	234645_at	AK025317	3.07236	1.32964	2.31067
PLXNA2	227032_at	AI694545	2.55912	1.13459	2.25555
CHST11	219634_at		2.98843	1.33673	2.23563
KLF7	238482_at	AL120562	3.31806	1.48674	2.23177
MICAL2	236475_at	W86183	2.54173	1.15121	2.20788
NUAK1	204589_at		3.0462	1.38221	2.20386
SLC19A2	209681_at	AF153330	5.59083	2.55793	2.18569
RHOB	1553965_x_at	AV686810	9.95852	4.59145	2.16893
SMURF2	232020_at	AU157259	2.24316	1.05002	2.1363
ANGPTL4	223333_s_at	AF169312	42.0122	19.9179	2.10927
ANKRD15	242936_at	H94882	3.71835	1.76921	2.1017
GADD45B	209305_s_at	AF078077	4.96719	2.39674	2.07248
TNFSF15	221085_at		2.67821	1.30371	2.0543
CYFIP2	234143_at	AK026466	4.97949	2.45791	2.0259
FZD8	227405_s_at	AW340311	2.15406	1.06587	2.02094
FOXC2	214520_at		2.85112	1.43364	1.98873
TPM1	241400_at	AI860360	2.53745	1.3022	1.94859
KCNS3	205968_at		2.65636	1.38107	1.92341
HAS2	230372_at	AI374739	2.31801	1.22206	1.89681
NKX3-1	209706_at	AF247704	2.5236	1.34999	1.86935
ICHTHYIN	230188_at	AW138350	33.1066	17.8065	1.85925
HLX1	214438_at	M60721	3.95482	2.12834	1.85817
NPR3	219789_at	AI628360	2.20215	1.20564	1.82654
ETV6	239740_at	BF436898	3.0534	1.6874	1.80953
SNF1LK	208078_s_at		3.72408	2.08715	1.78429
RUSC2	213066_at	AB002373	2.10612	1.19051	1.76909
LRRC8C	223533_at	AL136919	2.28296	1.31217	1.73984
CHST11	226372_at	AI123348	3.74228	2.17179	1.72313
CTGF	209101_at	M92934	4.15475	2.41947	1.71721
SERPINE1	1568765_at	BC020765	6.65563	3.8767	1.71683
RASA3	206221_at		2.83613	1.65311	1.71563
CHST11	226368_at	AI806905	2.87538	1.68393	1.70754
CD3EAP	205264_at		2.71381	1.59465	1.70182
ST6GAL2	228821_at	AW004016	12.6341	7.48971	1.68687
PCDH9	219737_s_at	AI524125	2.69815	1.59957	1.6868
STK38L	212565_at	BE302191	3.2981	1.95849	1.684
CD274	223834_at	AF233516	2.23464	1.32996	1.68023
NEDD9	1569020_at	BC020686	3.10319	1.85549	1.67244
ADAM19	209765_at	Y13786	2.15458	1.29179	1.6679
EGR2	205249_at		100	60.0965	1.66399
AXUD1	225557_at	AI091372	2.19526	1.32527	1.65646
TUFT1	205807_s_at		2.69634	1.63246	1.6517
AMIGO2	222108_at	AC004010	3.28278	2.00395	1.63815
IER3	201631_s_at		4.83635	2.97955	1.62318
ZNF365	206448_at		3.84942	2.39384	1.60805
FRMD5	1569470_a_at	BC020191	3.44823	2.14637	1.60654
DACT1	219179_at		12.653	7.88417	1.60486
PALM2	1554640_at	BC039306	2.2209	1.40847	1.57682
CALM2	235190_at	BF591288	2.16643	1.37608	1.57435
DHRS2	214079_at	AK000345	3.9282	2.518	1.56005
USP33	244733_at	BF110847	2.64642	1.69956	1.55712
GJA3	208590_x_at		2.94816	1.90417	1.54827
KLF7	1555420_a_at	BC012919	2.26247	1.46282	1.54665
EDG8	230464_at	AI814092	4.66229	3.09142	1.50814
NGFB	206814_at		2.58964	1.72307	1.50292
RARA	211605_s_at	U41742	8.06003	5.3652	1.50228
POLM	222238_s_at	AK023002	3.11987	2.0781	1.50131
BNC1	206581_at		2.08816	1.39286	1.49919
TGFB2	228121_at	AU145950	2.63307	1.76597	1.491
DHFRP1	216659_at	J00146	2.41542	1.62143	1.48969
NCF2	209949_at	BC001606	2.88295	1.93971	1.48628
VDR	204255_s_at	AA772285	2.97962	2.01229	1.48071
JUNB	201473_at		10.0154	6.77067	1.47924
MSN	240960_at	AA713522	2.02979	1.37675	1.47433
IL11	206926_s_at	M57765	17.6426	11.9746	1.47333
TNFAIP6	206025_s_at	AW188198	4.85364	3.31223	1.46537
BPGM	203502_at		2.88496	1.97555	1.46033
FN1	235629_at	AI333596	6.29598	4.36522	1.44231
GADD45B	213560_at	AV658684	3.04957	2.11615	1.44109
HIC1	208461_at		2.27152	1.57969	1.43795
CTPS	202613_at		2.35037	1.6465	1.42749
GJB4	216579_at	AL121988	3.91928	2.77428	1.41272
RCL1	222666_s_at	BC001025	2.59509	1.85316	1.40036
IVNS1ABP	244235_at	AW273860	2.14723	1.54002	1.39429
CDH2	237305_at	AW450381	7.23056	5.18986	1.39321
KLF7	204334_at	AA488672	2.28302	1.64596	1.38704
TRIB1	239818_x_at	AA576947	2.46069	1.77426	1.38688
ANKRD15	213005_s_at	D79994	2.19351	1.5824	1.38619
NET1	201829_at	AW263232	2.03335	1.4732	1.38023
DUSP16	224832_at	AB051487	2.36649	1.7153	1.37964
NFKBIZ	223218_s_at	AB037925	2.4397	1.80709	1.35007
CALD1	205525_at		2.08871	1.55169	1.34609
MAP3K4	238623_at	AI633559	5.03273	3.76026	1.3384
SMOX	1555680_a_at	AY033891	2.2038	1.64665	1.33835
DLC1	224822_at	AA524250	2.93949	2.20312	1.33424
PPP1R13L	218849_s_at		2.7796	2.08959	1.33021
PLEK2	218644_at		2.35122	1.7725	1.3265
LTBP2	223690_at	AF113211	2.38443	1.80157	1.32353
MARCH3,	213256_at	AW593996	2.34762	1.79323	1.30916
RHOB	1553962_s_at	BI668074	2.3833	1.84945	1.28865
SLC35F2	218826_at		2.34941	1.82448	1.28771
SPHK1	219257_s_at		2.02012	1.58843	1.27177
TSHZ3	223393_s_at	AL136805	3.1836	2.50464	1.27108
HOXD11	214604_at		2.39189	1.88712	1.26748
FOXP4	227120_at	AI673539	3.83141	3.02425	1.2669
SPECC1	244461_at	AI539783	2.23691	1.77067	1.26331
PFKFB3	202464_s_at		2.90735	2.31836	1.25405
FOXP1	235444_at	AI417897	3.21327	2.56984	1.25038
FCGR2C	211395_x_at	U90940	2.01151	1.61098	1.24863
SMAD7	204790_at		5.53248	4.44104	1.24576
FGF2	204421_s_at	M27968	2.1045	1.69883	1.23879
SMURF1	212668_at	AI654869	2.6942	2.18412	1.23354
RUNX1	209360_s_at	D43968	3.75313	3.04717	1.23168
KCTD11	235857_at	AI859242	2.73047	2.22219	1.22873
TNC	241272_at	BE156417	2.46115	2.00859	1.22531
TSPAN13	217979_at		2.15499	1.75876	1.22529
UCK2	209825_s_at	BC002906	2.1434	1.75782	1.21935
PSME4	237180_at	T97717	2.20383	1.81942	1.21128
MSC	209928_s_at	AF060154	3.23012	2.66895	1.21026
FOSB	202768_at		7.13063	5.93667	1.20112
COL7A1	217312_s_at	L23982	2.10377	1.75872	1.19619
PTHLH	210355_at	J03580	2.08623	1.7459	1.19493
RHOB	212099_at	AI263909	2.4466	2.08091	1.17574
DNAJB5	207453_s_at		2.56789	2.19608	1.16931
GAL	214240_at	AL556409	2.04345	1.75168	1.16657
SYNE1	209447_at	AF043290	2.02404	1.73837	1.16433
PPAPDC1A	236044_at	BF130943	2.00737	1.73855	1.15462
NOX4	219773_at		5.49534	4.75995	1.1545
MFAP3L	205442_at		3.88219	3.37525	1.15019
ATP10A	214255_at	N35112	2.16157	1.89804	1.13884
TSPAN2	227236_at	AI743596	6.9799	6.16978	1.1313
SEC14L2	230316_at	R49343	3.27565	2.89857	1.13009
TCEA3	225968_at	BG285881	2.92248	2.58889	1.12885
TMEM2	218113_at		2.00472	1.7813	1.12543
GALNT10	220296_at		4.96673	4.42335	1.12284
MYO10	1554026_a_at	BC041694	2.20099	1.97974	1.11176
DLX2	207147_at		3.89528	3.50904	1.11007
KLF10	244447_at	AW292830	6.04909	5.47406	1.10505
ADAMTS2	236901_at	AA035730	2.21901	2.01218	1.10279
PDGFA	229830_at	AW205919	4.15899	3.79024	1.09729
NAV2	218330_s_at		2.76463	2.52093	1.09667
FSTL3	203592_s_at		2.52055	2.30295	1.09449
SPEN	1556059_s_at	BM992098	2.00715	1.83627	1.09306
IFNE1	1553574_at	NM_176891.1	2.56285	2.34867	1.09119
LRRC54	218245_at		3.44659	3.16647	1.08846
ZNF219	227855_at	AV681494	2.00555	1.84438	1.08738
COMP	205713_s_at		14.4148	13.2899	1.08464
TRPA1	228438_at	AI948599	2.03209	1.88171	1.07992
ARHGEF3	218501_at		2.47957	2.30257	1.07687
FGF2	204422_s_at		2.14069	1.99265	1.07429
GALNTL1	230418_s_at	AI097463	6.31952	5.88289	1.07422
PRDM1	228964_at	AI692659	2.49954	2.34743	1.0648
SKIL	217591_at	BF725121	3.50159	3.29556	1.06252
TRIM62	58308_at	R71157	2.15169	2.03818	1.05569
EPB41L4A	228259_s_at	AW590155	2.19979	2.08711	1.05399
SMG6	214940_s_at	AB018275	2.36732	2.25184	1.05128
RAPGEF2	203096_s_at	BF439282	2.01329	1.91739	1.05002
GAS7	202191_s_at	BE439987	3.24812	3.09456	1.04962
FOXO3A	224889_at	BE888885	2.28569	2.18329	1.0469
SNX25	227408_s_at	AW008976	2.03601	1.94956	1.04434
COL4A2	237624_at	BE503711	2.06291	1.97568	1.04415
CCDC32	1560814_a_at	AK098781	2.24444	2.16123	1.0385
CSPG2	204620_s_at		2.27046	2.20494	1.02972
TMEPAI	222449_at	AL035541	32.4635	31.7102	1.02376
COL4A3	216367_at	U02520	2.91468	2.8536	1.0214
XYLT1	232574_at	AK000198	2.97115	2.92951	1.01421
ABTB2	213497_at	AL050374	2.35382	2.32209	1.01366
TNS1	221748_s_at	AL046979	2.16436	2.14414	1.00943
SLC7A8	216603_at	AL365343	4.21854	4.19245	1.00622
NR6A1	232478_at	AU146021	6.45626	6.42	1.00565
EPHB2	211165_x_at	D31661	3.55617	3.56658	0.997081
AUTS2	212599_at	AK025298	4.19316	4.21436	0.99497
PTRH2	231697_s_at	AV660825	4.53415	4.57876	0.990257
EYA2	209692_at	U71207	3.0771	3.10988	0.989459
COL27A1	225288_at	AI949136	2.76859	2.80431	0.987262
MGC16121	229784_at	AA234096	3.45027	3.49564	0.987021
NXPH4	221967_at	AI933199	2.01213	2.04549	0.983691
GPR68	229055_at	AI805006	2.60825	2.69107	0.969224
RICS	229648_at	AW025358	2.20284	2.29083	0.96159
ANKRD44	228471_at	AA744636	3.58485	3.73396	0.960067
GARNL4	213280_at	AK000478	2.31899	2.42533	0.956154
TGFBI	201506_at		3.05151	3.19632	0.954695
SKI	229265_at	AA927480	2.18921	2.3312	0.939091
SNAI1	219480_at		3.46839	3.7033	0.936567
SERPINE2	236599_at	AA703280	10.2155	11.1023	0.920125
TMEM132A	218834_s_at		2.34719	2.55757	0.917742
SLITRK6	232481_s_at	AL137517	5.60527	6.14322	0.912432
NEURL	224817_at	W93554	2.45925	2.69541	0.912384
GLI2	228537_at	AI797248	2.78527	3.05957	0.910347
BDKRB1	207510_at		2.05435	2.2588	0.909487
LARP6	218651_s_at		2.15872	2.38621	0.904665
NAV1	227584_at	BF339566	2.11243	2.3358	0.904371
VEGF	210512_s_at	AF022375	2.37672	2.64156	0.899741
SLC5A10	228587_at	BE504892	3.47844	3.88816	0.894624
LMCD1	227317_at	AA045042	2.38763	2.67536	0.892452
ANXA8	203074_at		2.36748	2.6565	0.891203
PDLIM2	230090_at	AW296078	2.87488	3.24748	0.885265
LMO4	227155_at	R10289	2.5886	2.95804	0.875106
DNM3	235891_at	AI961147	2.40271	2.79966	0.858215
RKHD3	223627_at	AL136778	3.53955	4.16044	0.850763
CDKN2B	236313_at	AW444761	5.10263	6.10045	0.836435
NRP2	214632_at	AA295257	2.53711	3.03906	0.834834
SH3PXD2A	213252_at	AI739005	3.28061	3.95128	0.830265
SAMD11	1560477_a_at	AK054643	2.93222	3.55172	0.825577
LIMK2	217475_s_at	AC002073	2.39939	2.91799	0.822275
HEY1	44783_s_at	R61374	2.54846	3.1244	0.815664
DCAMKL2	216724_at	AL359602	2.33693	2.88827	0.809111
LRRC15	213909_at	AU147799	4.46607	5.7107	0.782053
ITGAV	232797_at	AU144005	2.40624	3.08788	0.779253
GABARAPL1	208868_s_at	BF125756	2.0896	2.69176	0.776295
P4HA3	228703_at	AW665086	2.93299	3.81435	0.768936
DIXDC1	214724_at	AF070621	2.18649	2.87143	0.761464
SPSB1	226075_at	AF131840	2.15224	2.85052	0.755034
CXXC5	233955_x_at	AK001782	2.06171	2.73458	0.75394
HOXD10	229400_at	AW299531	2.13757	2.83913	0.752896
GFPT2	205100_at		2.75013	3.66912	0.749534
CRISPLD2	221541_at	AL136861	2.10545	2.83967	0.741442
MTSS1	203037_s_at		2.36845	3.28169	0.721717
CLDN4	201428_at		9.23674	12.9025	0.715889
KSR1	235252_at	AI090141	5.16999	7.22808	0.715265
ULK1	209333_at	AB018265	7.3739	10.372	0.710946
RAI17	212124_at	AF070622	2.01085	2.83291	0.709818
ATOH8	228890_at	BF434995	3.04155	4.3012	0.70714
CHRNA9	221107_at		2.61389	3.70173	0.706127
PITX2	207558_s_at		3.80211	5.40932	0.702881
ANKRD38	229125_at	AA456955	27.4599	39.6685	0.692234
FKHL18	229731_at	AL160175	4.34889	6.29821	0.690496
ADAM12	215613_at	AU145357	4.26441	6.24079	0.683313
HMOX1	203665_at		4.60716	6.82502	0.67504
LRP4	212850_s_at	AA584297	4.15106	6.17136	0.672633
SOX4	201417_at	AL136179	4.55638	7.01452	0.649564
RAB30	228390_at	AA489100	2.43597	3.86654	0.630013
PGM2L1	235149_at	AV753544	2.17656	3.55426	0.612381
MYOCD	229339_at	AI093327	2.82193	4.665	0.604915
GPR56	212070_at	AL554008	2.22119	3.78131	0.587413
ARNTL	209824_s_at	AB000812	2.86049	4.89339	0.584562
NFATC2	228442_at	AI770171	3.59979	6.21172	0.579516
FGF18	231382_at	AI798863	2.4857	4.32969	0.574106
FBXO32	225803_at	AW006123	4.3317	7.66357	0.565233
IGF1	209541_at	AI972496	6.54801	13.1558	0.497726
RRAD	204802_at		4.39144	9.74501	0.450635

## Sheet: Sheet2
HFF GENES UPREGULATED IN RESPONSE TO TGF-b TREATMENT (3 hours)
(not filtered for redundancy or annotated genes)
Primary Sequence Name	Sequence Code	Sequence Name(s)	Sequence Description	Accession #	Log(Error)	Log(Ratio)	Ratio	Fold Change	P-value	X Dev	Log (Intensity)	Intensity1	Intensity2	Abs (Fold Change)
EGR2	205249_at	EGR2,CMT1D,CMT4E,KROX20,FLJ14547,DKFZp686J1957	gb:NM_000399.2 /DB_XREF=gi:9845523 /GEN=EGR2 /FEA=FLmRNA /CNT=44 /TID=Hs.1395.0 /TIER=FL+Stack /STK=21 /UG=Hs.1395 /LL=1959 /DEF=Homo sapiens early growth response 2 (Krox-20 (Drosophila) homolog) (EGR2), mRNA. /PROD=early growth response 2 protein /FL=gb:NM_000399.2 gb:AF139463.1 gb:J04076.1		0.19046	2	100	100	4.08798e-28	10.9939	-0.70235	0.01893	2.08055	100
HBEGF	38037_at	HBEGF,DTR,DTS,HEGFL	Heparin-binding EGF-like growth factor	M60278	0.25624	1.70265	50.4255	50.4255	2.29498e-29	11.2508	-0.51708	0.04295	2.15237	50.4255
ANGPTL4	223333_s_at	ANGPTL4,NL2,ARP4,FIAF,PGAR,HFARP,pp1158,ANGPTL2	Angiopoietin-like 4	AF169312	0.20139	1.62338	42.0122	42.0122	4.45268e-10	6.23727	-0.94134	0.01771	0.73965	42.0122
ICHTHYIN	230188_at	ICHTHYIN,ICHYN	ichthyin protein	AW138350	0.23031	1.51992	33.1066	33.1066	3.64338e-44	13.939	-0.72583	0.03278	1.07846	33.1066
TMEPAI	222449_at	TMEPAI,STAG1,PMEPA1	Human DNA sequence from clone RP4-718J7 on chromosome 20q13.31-13.33 Contains the PCK1 gene for soluble phosphoenolpyruvate carboxykinase 1, the ZBP1 gene for Z-DNA binding protein 1, the 3' end of the TMEPAI gene for transmembrane prostate androgen induced mRNA, two putative novel genes, the 5' end of the CTCFL gene for CCCTC-binding factor (zinc finger)-like and a CpG island, complete sequence.	AL035541	0.11033	1.5114	32.4635	32.4635	0	19.795	-0.15965	0.12189	3.933	32.4635
SOX4	213668_s_at	SOX4,EVI16	SRY (sex determining region Y)-box 4	AI989477	0.20648	1.50934	32.3099	32.3099	1.27338e-08	5.6896	-1.01901	0.01689	0.54241	32.3099
ANGPTL4	221009_s_at	ANGPTL4,NL2,ARP4,FIAF,PGAR,HFARP,pp1158,ANGPTL2	gb:NM_016109.1 /DB_XREF=gi:7705828 /GEN=PGAR /FEA=FLmRNA /CNT=2 /TID=Hs.9613.0 /TIER=FL /STK=0 /UG=Hs.9613 /LL=51129 /DEF=Homo sapiens PPAR(gamma) angiopoietin related protein (PGAR), mRNA. /PROD=PPAR(gamma) angiopoietin related protein /FL=gb:NM_016109.1 gb:AF153606.1		0.34602	1.44113	27.614	27.614	2.49745e-13	7.31904	-0.60503	0.0474	1.30079	27.614
ANKRD38	229125_at	ANKRD38,FLJ10884,KIAA0172,dJ1078M7.1,RP5-1155K23.5	Ankyrin repeat domain 38	AA456955	0.20236	1.4387	27.4599	27.4599	3.56993e-11	6.62091	-1.03895	0.0175	0.4776	27.4599
TMEPAI	222450_at	TMEPAI,STAG1,PMEPA1	Human DNA sequence from clone RP4-718J7 on chromosome 20q13.31-13.33 Contains the PCK1 gene for soluble phosphoenolpyruvate carboxykinase 1, the ZBP1 gene for Z-DNA binding protein 1, the 3' end of the TMEPAI gene for transmembrane prostate androgen induced mRNA, two putative novel genes, the 5' end of the CTCFL gene for CCCTC-binding factor (zinc finger)-like and a CpG island, complete sequence.	AL035541	0.17285	1.36806	23.338	23.338	2.68791e-27	10.8227	-0.38879	0.08482	1.96752	23.338
LOC347273	241749_at	LOC347273	similar to RIKEN cDNA 2310039E09	AA446953	0.15167	1.31176	20.5004	20.5004	4.14784e-43	13.765	-0.61067	0.0543	1.10632	20.5004
HBEGF	203821_at	HBEGF,DTR,DTS,HEGFL	gb:NM_001945.1 /DB_XREF=gi:4503412 /GEN=DTR /FEA=FLmRNA /CNT=86 /TID=Hs.799.0 /TIER=FL+Stack /STK=34 /UG=Hs.799 /LL=1839 /DEF=Homo sapiens diphtheria toxin receptor (heparin-binding epidermal growth factor-like growth factor) (DTR), mRNA. /PROD=diphtheria toxin receptor (heparin-bindingepidermal growth factor-like growth factor) /FL=gb:NM_001945.1 gb:M60278.1		0.18935	1.26685	18.4861	18.4861	3.00779e-14	7.59798	-0.31484	0.113	2.07613	18.4861
TMEPAI	217875_s_at	TMEPAI,STAG1,PMEPA1	gb:NM_020182.1 /DB_XREF=gi:9910497 /GEN=TMEPAI /FEA=FLmRNA /CNT=273 /TID=Hs.83883.0 /TIER=FL /STK=0 /UG=Hs.83883 /LL=56937 /DEF=Homo sapiens transmembrane, prostate androgen induced RNA (TMEPAI), mRNA. /PROD=transmembrane, prostate androgen induced RNA /FL=gb:NM_020182.1 gb:AF224278.1		0.1455	1.25876	18.145	18.145	8.40852e-29	11.1357	-0.271	0.12617	2.27537	18.145
IL11	206926_s_at	IL11,AGIF,IL-11	Interleukin 11	M57765	0.35302	1.24656	17.6426	17.6426	3.95716e-08	5.49275	-0.69203	0.04853	0.851	17.6426
COMP	205713_s_at	COMP,MED,EDM1,EPD1,PSACH,MGC131819	gb:NM_000095.1 /DB_XREF=gi:4557482 /GEN=COMP /FEA=FLmRNA /CNT=64 /TID=Hs.1584.0 /TIER=FL+Stack /STK=16 /UG=Hs.1584 /LL=1311 /DEF=Homo sapiens cartilage oligomeric matrix protein (pseudoachondroplasia, epiphyseal dysplasia 1, multiple) (COMP), mRNA. /PROD=cartilage oligomeric matrix protein presursor /FL=gb:L32137.1 gb:NM_000095.1		0.27496	1.15881	14.4148	14.4148	2.297e-08	5.588	-0.30834	0.12989	1.86098	14.4148
DACT1	219179_at	DACT1,DPR1,FRODO,HDPR1,DAPPER,THYEX3,DAPPER1	gb:NM_016651.2 /DB_XREF=gi:8393715 /GEN=LOC51339 /FEA=FLmRNA /CNT=58 /TID=Hs.48950.0 /TIER=FL+Stack /STK=10 /UG=Hs.48950 /LL=51339 /DEF=Homo sapiens heptacellular carcinoma novel gene-3 protein (LOC51339), mRNA. /PROD=heptacellular carcinoma novel gene-3 protein /FL=gb:NM_016651.2 gb:AF251079.2		0.11199	1.10219	12.653	12.653	1.01804e-32	11.9126	-0.14165	0.20351	2.5593	12.653
ST6GAL2	228821_at	ST6GAL2,SIAT2,KIAA1877,ST6GalII	ST6 beta-galactosamide alpha-2,6-sialyltranferase 2	AW004016	0.22096	1.10155	12.6341	12.6341	1.73398e-09	6.02095	-0.91602	0.03424	0.42996	12.6341
BHLHB2	201170_s_at	BHLHB2,DEC1,STRA13,Stra14,SHARP-2	gb:NM_003670.1 /DB_XREF=gi:4503298 /GEN=BHLHB2 /FEA=FLmRNA /CNT=243 /TID=Hs.171825.0 /TIER=FL+Stack /STK=55 /UG=Hs.171825 /LL=8553 /DEF=Homo sapiens basic helix-loop-helix domain containing, class B, 2 (BHLHB2), mRNA. /PROD=differentiated embryo chondrocyte expressed gene1 /FL=gb:AB004066.1 gb:NM_003670.1		0.0954	1.07638	11.9227	11.9227	5.60519e-45	14.071	0.18111	0.44081	5.2236	11.9227
NEDD9	202149_at	NEDD9,CASL,HEF1,CAS-L,neural,dJ49G10.2,dJ761I2.1	Human DNA sequence from clone RP4-761I2 on chromosome 6 Contains a novel gene, the 3' end of the NEDD9 gene for neural precursor cell expressed (developmentally down-regulated) 9 and three CpG islands, complete sequence.	AL136139	0.07953	1.0414	11.0003	11.0003	0	15.6975	0.26854	0.56126	6.13638	11.0003
IL11	206924_at	IL11,AGIF,IL-11	gb:NM_000641.1 /DB_XREF=gi:10834993 /GEN=IL11 /FEA=FLmRNA /CNT=14 /TID=Hs.1721.0 /TIER=FL /STK=2 /UG=Hs.1721 /LL=3589 /DEF=Homo sapiens interleukin 11 (IL11), mRNA. /PROD=interleukin 11 /FL=gb:M57765.1 gb:NM_000641.1		0.22281	1.01829	10.4302	10.4302	1.6999e-07	5.22948	0.27511	0.58518	6.06633	10.4302
SERPINE2	236599_at	SERPINE2,GDN,PI7,PN1,PNI	Serpin peptidase inhibitor, clade E (nexin, plasminogen activator inhibitor type 1), member 2	AA703280	0.10641	1.00926	10.2155	10.2155	9.37368e-24	10.048	0.00248	0.31563	3.20465	10.2155
NEDD9	202150_s_at	NEDD9,CASL,HEF1,CAS-L,neural,dJ49G10.2,dJ761I2.1	Neural precursor cell expressed, developmentally down-regulated 9	U64317	0.12348	1.00464	10.1075	10.1075	2.77313e-19	8.97737	-0.00909	0.30897	3.1039	10.1075
JUNB	201473_at	JUNB	gb:NM_002229.1 /DB_XREF=gi:4504808 /GEN=JUNB /FEA=FLmRNA /CNT=328 /TID=Hs.198951.0 /TIER=FL+Stack /STK=181 /UG=Hs.198951 /LL=3726 /DEF=Homo sapiens jun B proto-oncogene (JUNB), mRNA. /PROD=jun B proto-oncogene /FL=gb:BC004250.1 gb:NM_002229.1		0.1262	1.00067	10.0154	10.0154	5.13199e-21	9.40645	0.18664	0.48711	4.84893	10.0154
RHOB	1553965_x_at	RHOB,ARH6,ARHB,RHOH6	AV686810 GKC Homo sapiens cDNA clone GKCBYH01 5', mRNA sequence.	AV686810	0.23511	0.99819	9.95852	9.95852	0.00099	3.29398	-1.25212	0.01779	0.17605	9.95852
CLDN4	201428_at	CLDN4,CPER,CPE-R,CPETR,CPETR1,WBSCR8,hCPE-R	gb:NM_001305.1 /DB_XREF=gi:4502876 /GEN=CLDN4 /FEA=FLmRNA /CNT=384 /TID=Hs.5372.0 /TIER=FL+Stack /STK=124 /UG=Hs.5372 /LL=1364 /DEF=Homo sapiens claudin 4 (CLDN4), mRNA. /PROD=claudin 4 /FL=gb:BC000671.1 gb:NM_001305.1 gb:AB000712.1		0.29004	0.96552	9.23674	9.23674	5.07468e-07	5.02347	-1.0216	0.0314	0.28829	9.23674
NFATC2	226991_at	NFATC2,NFAT1,NFATP,KIAA0611	Nuclear factor of activated T-cells, cytoplasmic, calcineurin-dependent 2	AA489681	0.22675	0.90817	8.09413	8.09413	1.42498e-08	5.67036	-0.86677	0.04792	0.38547	8.09413
RARA	211605_s_at	RARA,RAR,NR1B1	Retinoic acid receptor, alpha	U41742	0.36018	0.90634	8.06003	8.06003	0.00057	3.44618	-1.18126	0.02328	0.18646	8.06003
TSPAN2	227233_at	TSPAN2,TSN2,TSPAN-2,FLJ12082,RP4-666F24.2,6330415F13Rik	AU147132 HEMBB1 Homo sapiens cDNA clone HEMBB1002492 3', mRNA sequence.	AU147132	0.1174	0.88628	7.69634	7.69634	1.1392e-18	8.82053	-0.63278	0.08422	0.64423	7.69634
ULK1	209333_at	ULK1,ATG1,UNC51,Unc51.1,FLJ38455	Unc-51-like kinase 1 (C. elegans)	AB018265	0.12714	0.8677	7.3739	7.3739	3.03806e-14	7.59669	-0.29482	0.18735	1.37309	7.3739
EDN1	222802_at	EDN1,ET1	Homo sapiens endothelin-1 (EDN1) gene, complete cds.	J05008	0.1291	0.86488	7.32625	7.32625	4.79511e-15	7.83217	0.15079	0.52442	3.81861	7.32625
CDH2	237305_at	CDH2,CDHN,NCAD,CDw325	Cadherin 2, type 1, N-cadherin (neuronal)	AW450381	0.2759	0.85917	7.23056	7.23056	0.0003	3.61846	-1.10941	0.029	0.20838	7.23056
FOSB	202768_at	FOSB,G0S3,GOS3,GOSB,MGC42291	gb:NM_006732.1 /DB_XREF=gi:5803016 /GEN=FOSB /FEA=FLmRNA /CNT=167 /TID=Hs.75678.0 /TIER=FL+Stack /STK=67 /UG=Hs.75678 /LL=2354 /DEF=Homo sapiens FBJ murine osteosarcoma viral oncogene homolog B (FOSB), mRNA. /PROD=FBJ murine osteosarcoma viral oncogene homologB /FL=gb:NM_006732.1 gb:L49169.1		0.23386	0.85313	7.13063	7.13063	0.002	3.0901	-1.33666	0.0173	0.12262	7.13063
TSPAN2	227236_at	TSPAN2,TSN2,TSPAN-2,FLJ12082,RP4-666F24.2,6330415F13Rik	Tetraspanin 2	AI743596	0.12831	0.84385	6.9799	6.9799	1.31692e-12	7.09252	-0.16597	0.25908	1.79734	6.9799
SERPINE1	1568765_at	SERPINE1,PAI,PAI1,PAI-1,PLANH1	Serpin peptidase inhibitor, clade E (nexin, plasminogen activator inhibitor type 1), member 1	BC020765	0.09941	0.82319	6.65563	6.65563	3.85637e-22	9.67486	-0.06191	0.33715	2.23025	6.65563
FLJ14834	227058_at	FLJ14834,MGC126673,MGC126675	hypothetical protein FLJ14834	AW084730	0.21053	0.8231	6.65426	6.65426	6.65203e-07	4.97126	-0.62657	0.09188	0.60765	6.65426
EDN1	218995_s_at	EDN1,ET1	gb:NM_001955.1 /DB_XREF=gi:4503460 /GEN=EDN1 /FEA=FLmRNA /CNT=68 /TID=Hs.2271.0 /TIER=FL /STK=0 /UG=Hs.2271 /LL=1906 /DEF=Homo sapiens endothelin 1 (EDN1), mRNA. /PROD=endothelin 1 /FL=gb:NM_001955.1		0.10407	0.82221	6.64065	6.64065	7.10507e-16	8.0687	-0.10086	0.30857	2.03664	6.64065
BHLHB2	201169_s_at	BHLHB2,DEC1,STRA13,Stra14,SHARP-2	Basic helix-loop-helix domain containing, class B, 2	BG326045	0.1081	0.82215	6.6397	6.6397	4.01618e-20	9.18762	-0.33772	0.17887	1.18039	6.6397
FBXO32	225328_at	FBXO32,Fbx32,MAFbx,ATROGIN1,FLJ32424,MGC33610	F-box protein 32	N21643	0.22301	0.81694	6.56049	6.56049	1.71067e-06	4.78491	-0.75399	0.069	0.44994	6.56049
IGF1	209541_at	IGF1,IGFI	Insulin-like growth factor 1 (somatomedin C)	AI972496	0.29041	0.81611	6.54801	6.54801	0.00046	3.50023	-1.14504	0.02807	0.18268	6.54801
NR6A1	232478_at	NR6A1,RTR,GCNF,NR61,GCNF1	Nuclear receptor subfamily 6, group A, member 1	AU146021	0.23106	0.80998	6.45626	6.45626	2.83558e-06	4.68238	-0.96609	0.04268	0.27389	6.45626
RUNX1	211180_x_at	RUNX1,AML1,CBFA2,EVI-1,AMLCR1,PEBP2A2,PEBP2aB,AML1-EVI-1	Runt-related transcription factor 1 (acute myeloid leukemia 1; aml1 oncogene)	D89788	0.17449	0.80971	6.45221	6.45221	1.80562e-09	6.01439	-0.82688	0.05883	0.37727	6.45221
PTRH2	224917_at	PTRH2,BIT1,PTH2,CGI-147,FLJ32471	Transmembrane protein 49	BF674052	0.04949	0.8071	6.41354	6.41354	0	17.1084	0.72662	2.11057	13.4537	6.41354
LIF	205266_at	LIF,CDF,HILDA,D-FACTOR	gb:NM_002309.2 /DB_XREF=gi:6006018 /GEN=LIF /FEA=FLmRNA /CNT=44 /TID=Hs.2250.0 /TIER=FL+Stack /STK=14 /UG=Hs.2250 /LL=3976 /DEF=Homo sapiens leukemia inhibitory factor (cholinergic differentiation factor) (LIF), mRNA. /PROD=leukemia inhibitory factor (cholinergicdifferentiation factor) /FL=gb:NM_002309.2		0.21163	0.80416	6.37025	6.37025	9e-05	3.91543	-0.60563	0.09854	0.62391	6.37025
GALNTL1	230418_s_at	GALNTL1,GALNT16,KIAA1130	UDP-N-acetyl-alpha-D-galactosamine:polypeptide N-acetylgalactosaminyltransferase-like 1	AI097463	0.21087	0.80068	6.31952	6.31952	0.00039	3.54492	-1.33927	0.01827	0.11475	6.31952
FN1	235629_at	FN1,FN,CIG,MSF,FINC,LETS,DKFZp686H0342,DKFZp686I1370,DKFZp686F10164,DKFZp686O13149	Fibronectin 1	AI333596	0.05466	0.79906	6.29598	6.29598	0	15.5718	0.14568	0.55909	3.49854	6.29598
MGC16121	228235_at	MGC16121	hypothetical protein MGC16121	BE048571	0.09248	0.79536	6.24258	6.24258	2.23529e-22	9.73048	0.38589	0.97619	6.05683	6.24258
NEDD9	233223_at	NEDD9,CASL,HEF1,CAS-L,neural,dJ49G10.2,dJ761I2.1	Neural precursor cell expressed, developmentally down-regulated 9	AK000850	0.20694	0.78287	6.0656	6.0656	5e-05	4.03988	-1.34027	0.0186	0.11216	6.0656
KLF10	244447_at	KLF10,EGRA,TIEG,TIEG1	Kruppel-like factor 10	AW292830	0.11739	0.78169	6.04909	6.04909	2.12743e-17	8.48662	-0.79162	0.0659	0.39619	6.04909
KIAA1755	1561394_s_at	KIAA1755,RP5-1054A22.3	KIAA1755 protein	AW014122	0.15577	0.7781	5.99925	5.99925	4.07206e-07	5.06556	-0.47118	0.13839	0.82517	5.99925
SLITRK6	232176_at	SLITRK6,MGC119595,MGC119596,MGC119597	SLIT and NTRK-like family, member 6	R70320	0.21162	0.7772	5.98691	5.98691	8.52552e-07	4.92294	-1.09843	0.03268	0.19447	5.98691
GADD45B	207574_s_at	GADD45B,MYD118,GADD45BETA,DKFZP566B133	gb:NM_015675.1 /DB_XREF=gi:9945331 /GEN=GADD45B /FEA=FLmRNA /CNT=3 /TID=Hs.110571.0 /TIER=FL /STK=0 /UG=Hs.110571 /LL=4616 /DEF=Homo sapiens growth arrest and DNA-damage-inducible, beta (GADD45B), mRNA. /PROD=DKFZP566B133 protein /FL=gb:NM_015675.1 gb:AF090950.1		0.05473	0.75509	5.68977	5.68977	0	15.0633	0.35427	0.95072	5.37643	5.68977
PGM2L1	229256_at	PGM2L1,BM32A,FLJ32029	Phosphoglucomutase 2-like 1	AV724329	0.10411	0.75474	5.68511	5.68511	4.49033e-16	8.12455	-0.3308	0.19641	1.10978	5.68511
PTRH2	1569003_at	PTRH2,BIT1,PTH2,CGI-147,FLJ32471	Transmembrane protein 49	AL541655	0.07315	0.74953	5.61732	5.61732	3.53096e-28	11.0071	-0.12185	0.31967	1.78478	5.61732
SLITRK6	232481_s_at	SLITRK6,MGC119595,MGC119596,MGC119597	SLIT and NTRK-like family, member 6	AL137517	0.15677	0.7486	5.60527	5.60527	6.29051e-09	5.80885	-0.72139	0.08047	0.44831	5.60527
SLC19A2	209681_at	SLC19A2,TC1,THT1,TRMA,THTR1	Solute carrier family 19 (thiamine transporter), member 2	AF153330	0.03897	0.74748	5.59083	5.59083	0	22.7	-0.21049	0.26127	1.45184	5.59083
TNFAIP6	206026_s_at	TNFAIP6,TSG6	gb:NM_007115.1 /DB_XREF=gi:6005905 /GEN=TNFAIP6 /FEA=FLmRNA /CNT=25 /TID=Hs.29352.0 /TIER=FL /STK=0 /UG=Hs.29352 /LL=7130 /DEF=Homo sapiens tumor necrosis factor, alpha-induced protein 6 (TNFAIP6), mRNA. /PROD=tumor necrosis factor, alpha-induced protein 6 /FL=gb:NM_007115.1		0.09794	0.7474	5.58987	5.58987	4.56346e-16	8.12259	-0.01868	0.40639	2.25782	5.58987
SMAD7	204790_at	SMAD7,MADH7,MADH8,FLJ16482	gb:NM_005904.1 /DB_XREF=gi:5174516 /GEN=MADH7 /FEA=FLmRNA /CNT=47 /TID=Hs.100602.0 /TIER=FL+Stack /STK=12 /UG=Hs.100602 /LL=4092 /DEF=Homo sapiens MAD (mothers against decapentaplegic, Drosophila) homolog 7 (MADH7), mRNA. /PROD=MAD (mothers against decapentaplegic,Drosophila) homolog 7 /FL=gb:AF015261.1 gb:AF010193.1 gb:NM_005904.1		0.0659	0.74292	5.53248	5.53248	3.86779e-31	11.6054	0.10205	0.53941	2.96607	5.53248
GADD45B	209304_x_at	GADD45B,MYD118,GADD45BETA,DKFZP566B133	Growth arrest and DNA-damage-inducible, beta	AF087853	0.05747	0.74225	5.52399	5.52399	0	14.5308	0.01781	0.44464	2.44123	5.52399
NOX4	219773_at	NOX4,KOX,KOX-1,RENOX	gb:NM_016931.1 /DB_XREF=gi:8393842 /GEN=NOX4 /FEA=FLmRNA /CNT=28 /TID=Hs.93847.0 /TIER=FL+Stack /STK=11 /UG=Hs.93847 /LL=50507 /DEF=Homo sapiens NADPH oxidase 4 (NOX4), mRNA. /PROD=NADPH oxidase 4 /FL=gb:AF261943.1 gb:NM_016931.1 gb:AF254621.1 gb:AB041035.1		0.05726	0.73999	5.49534	5.49534	0	14.9563	-0.21116	0.26313	1.43719	5.49534
SEC14L2	240024_at	SEC14L2,SPF,TAP,C22orf6,KIAA1186,KIAA1658,MGC65053	SEC14-like 2 (S. cerevisiae)	AI571796	0.19793	0.73788	5.46871	5.46871	1e-05	4.37309	-1.09331	0.0346	0.18807	5.46871
TPM1	238688_at	TPM1,TMSA,HTM-alpha,TPM1-alpha,TPM1-kappa	Tropomyosin 1 (alpha)	AI521618	0.13309	0.7233	5.28808	5.28808	5.93462e-09	5.81859	-0.06532	0.37528	1.97243	5.28808
EGR1	227404_s_at	EGR1,TIS8,AT225,G0S30,NGFI-A,ZNF225,KROX-24,ZIF-268	Early growth response 1	AI459194	0.16091	0.72143	5.26543	5.26543	1e-05	4.38996	0.34211	0.96099	5.0292	5.26543
240670_at	240670_at	240670_at	Transcribed locus	BF064231	0.27134	0.71977	5.24535	5.24535	0.00053	3.46272	-1.1652	0.02994	0.15608	5.24535
SKIL	206675_s_at	SKIL,SNO,SnoA,SnoN	gb:NM_005414.1 /DB_XREF=gi:4885598 /GEN=SKIL /FEA=FLmRNA /CNT=11 /TID=Hs.38783.0 /TIER=FL /STK=0 /UG=Hs.38783 /LL=6498 /DEF=Homo sapiens SKI-like (SKIL), mRNA. /PROD=SKI-like /FL=gb:NM_005414.1		0.11732	0.71479	5.18554	5.18554	2.96746e-14	7.59973	-0.75107	0.07814	0.40271	5.18554
KSR1	235252_at	KSR1,KSR,RSU2	Kinase suppressor of ras	AI090141	0.08851	0.71349	5.16999	5.16999	4.90147e-18	8.65564	-0.08266	0.36469	1.87393	5.16999
CDKN2B	236313_at	CDKN2B,P15,MTS2,TP15,INK4B	Cyclin-dependent kinase inhibitor 2B (p15, inhibits CDK4)	AW444761	0.13812	0.70779	5.10263	5.10263	2.80664e-07	5.13599	-0.27603	0.23518	1.19271	5.10263
238712_at	238712_at	238712_at	Transcribed locus	BF801735	0.09006	0.7055	5.07573	5.07573	3.53061e-22	9.68388	-0.87825	0.05893	0.29728	5.07573
MAP3K4	238623_at	MAP3K4,MTK1,MEKK4,MAPKKK4,PRO0412,KIAA0213	Mitogen-activated protein kinase kinase kinase 4	AI633559	0.11522	0.7018	5.03273	5.03273	2.61416e-10	6.32009	-0.15991	0.3094	1.54762	5.03273
CYFIP2	234143_at	CYFIP2,PIR121	Cytoplasmic FMR1 interacting protein 2	AK026466	0.32057	0.69718	4.97949	4.97949	0.00264	3.00736	-1.25964	0.02472	0.12236	4.97949
MGC16121	227488_at	MGC16121	hypothetical protein MGC16121	AV728999	0.11221	0.69664	4.97326	4.97326	1.09637e-11	6.79325	0.14479	0.62777	3.10302	4.97326
GADD45B	209305_s_at	GADD45B,MYD118,GADD45BETA,DKFZP566B133	Growth arrest and DNA-damage-inducible, beta	AF078077	0.05278	0.69611	4.96719	4.96719	0	14.5846	0.17746	0.67723	3.34343	4.96719
GALNT10	220296_at	GALNT10,FLJ00205,FLJ11715,GalNAcT10,DKFZp586H0623,pp-GalNAc-T10	gb:NM_024564.1 /DB_XREF=gi:13375732 /GEN=FLJ11715 /FEA=FLmRNA /CNT=10 /TID=Hs.13785.0 /TIER=FL /STK=1 /UG=Hs.13785 /LL=79615 /DEF=Homo sapiens hypothetical protein FLJ11715 (FLJ11715), mRNA. /PROD=hypothetical protein FLJ11715 /FL=gb:NM_024564.1		0.22498	0.69607	4.96673	4.96673	0.00349	2.92113	-1.42663	0.01685	0.08319	4.96673
TNFAIP6	206025_s_at	TNFAIP6,TSG6	Tumor necrosis factor, alpha-induced protein 6	AW188198	0.07479	0.68607	4.85364	4.85364	3.6016e-23	9.91447	0.02609	0.48349	2.33237	4.85364
RUNX1	209359_x_at	RUNX1,AML1,CBFA2,EVI-1,AMLCR1,PEBP2A2,PEBP2aB,AML1-EVI-1	Runt-related transcription factor 1 (acute myeloid leukemia 1; aml1 oncogene)	L34598	0.18151	0.68552	4.84757	4.84757	8.05645e-06	4.46368	-0.82039	0.06889	0.33193	4.84757
FN1	1558199_at	FN1,FN,CIG,MSF,FINC,LETS,DKFZp686H0342,DKFZp686I1370,DKFZp686F10164,DKFZp686O13149	Fibronectin 1	W73431	0.06741	0.68531	4.84518	4.84518	1.94373e-24	10.2019	0.09947	0.57298	2.7593	4.84518
IER3	201631_s_at	IER3,DIF2,IEX1,PRG1,DIF-2,GLY96,IEX-1,IEX-1L	gb:NM_003897.1 /DB_XREF=gi:4503328 /GEN=IER3 /FEA=FLmRNA /CNT=229 /TID=Hs.76095.0 /TIER=FL+Stack /STK=117 /UG=Hs.76095 /LL=8870 /DEF=Homo sapiens immediate early response 3 (IER3), mRNA. /PROD=immediate early response 3 /FL=gb:BC005080.1 gb:BC000844.1 gb:AF083421.1 gb:NM_003897.1		0.06229	0.68452	4.83635	4.83635	1.59146e-30	11.4838	0.6594	2.08193	10.0076	4.83635
SOX4	201418_s_at	SOX4,EVI16	gb:NM_003107.1 /DB_XREF=gi:4507162 /GEN=SOX4 /FEA=FLmRNA /CNT=369 /TID=Hs.83484.0 /TIER=FL+Stack /STK=37 /UG=Hs.83484 /LL=6659 /DEF=Homo sapiens SRY (sex determining region Y)-box 4 (SOX4), mRNA. /PROD=SRY (sex determining region Y)-box 4 /FL=gb:NM_003107.1		0.107	0.68443	4.83533	4.83533	1.19009e-13	7.41788	-0.50918	0.14123	0.67875	4.83533
SLITRK6	235976_at	SLITRK6,MGC119595,MGC119596,MGC119597	SLIT and NTRK-like family, member 6	AI680986	0.21945	0.68121	4.79964	4.79964	0.00056	3.44818	-1.09818	0.03652	0.17422	4.79964
232903_at	232903_at	232903_at	CDNA: FLJ21199 fis, clone COL00235	BF680284	0.2645	0.67994	4.78563	4.78563	0.00026	3.65129	-1.27406	0.02439	0.11603	4.78563
HEY1	218839_at	HEY1,CHF2,CHF-2,HERP2,HESR1,HRT-1,HESR-1	gb:NM_012258.1 /DB_XREF=gi:6912411 /GEN=HEY1 /FEA=FLmRNA /CNT=81 /TID=Hs.234434.0 /TIER=FL+Stack /STK=33 /UG=Hs.234434 /LL=23462 /DEF=Homo sapiens hairyenhancer-of-split related with YRPW motif 1 (HEY1), mRNA. /PROD=hairyenhancer-of-split related with YRPW motif1 /FL=gb:AF151522.1 gb:NM_012258.1 gb:AF311883.1 gb:BC001873.1 gb:AF232239.1 gb:AF176422.1		0.24628	0.67469	4.72814	4.72814	0.00138	3.19806	-1.04536	0.04155	0.19528	4.72814
NPR3	219790_s_at	NPR3,NPRC,ANPRC	gb:NM_000908.1 /DB_XREF=gi:4505440 /GEN=NPR3 /FEA=FLmRNA /CNT=36 /TID=Hs.123655.0 /TIER=FL /STK=0 /UG=Hs.123655 /LL=4883 /DEF=Homo sapiens natriuretic peptide receptor Cguanylate cyclase C (atrionatriuretic peptide receptor C) (NPR3), mRNA. /PROD=natriuretic peptide receptor Cguanylate cyclaseC (atrionatriuretic peptide receptor C) /FL=gb:M59305.1 gb:NM_000908.1 gb:AF025998.1		0.23996	0.67034	4.681	4.681	0.0001	3.89116	-1.14023	0.03357	0.15618	4.681
EDG8	230464_at	EDG8,S1P5,Edg-8,S1PR5,SPPR-1,SPPR-2	Endothelial differentiation, sphingolipid G-protein-coupled receptor, 8	AI814092	0.18548	0.6686	4.66229	4.66229	7e-05	3.96837	-0.75869	0.08097	0.37522	4.66229
HMOX1	203665_at	HMOX1,HO-1,bK286B10	gb:NM_002133.1 /DB_XREF=gi:4504436 /GEN=HMOX1 /FEA=FLmRNA /CNT=102 /TID=Hs.202833.0 /TIER=FL+Stack /STK=47 /UG=Hs.202833 /LL=3162 /DEF=Homo sapiens heme oxygenase (decycling) 1 (HMOX1), mRNA. /PROD=heme oxygenase (decyclizing) 1 /FL=gb:NM_002133.1		0.06199	0.66343	4.60716	4.60716	2.03528e-28	11.0567	0.79802	2.93515	13.4403	4.60716
FBXO32	225345_s_at	FBXO32,Fbx32,MAFbx,ATROGIN1,FLJ32424,MGC33610	F-box protein 32	AU155376	0.20069	0.66239	4.59614	4.59614	5e-05	4.07384	-1.04529	0.04215	0.19257	4.59614
PDGFA	216867_s_at	PDGFA,PDGF1,PDGF-A	Platelet-derived growth factor alpha polypeptide	X03795	0.19137	0.66034	4.57446	4.57446	0.00048	3.49424	-0.74567	0.08423	0.38298	4.57446
FLJ36701	1553449_at	FLJ36701	hypothetical protein FLJ36701	NM_173617.1	0.30987	0.66033	4.5744	4.5744	0.00379	2.89476	-1.19499	0.02993	0.1361	4.5744
SOX4	201417_at	SOX4,EVI16	Human DNA sequence from clone RP3-322L4 on chromosome 6 Contains the SOX4 gene for SRY (sex determining region Y)-box 4, a novel pseudogene and CpG islands, complete sequence.	AL136179	0.08325	0.65862	4.55638	4.55638	3.68052e-16	8.14864	0.53289	1.60292	7.259	4.55638
PTRH2	231697_s_at	PTRH2,BIT1,PTH2,CGI-147,FLJ32471	Transmembrane protein 49	AV660825	0.09301	0.6565	4.53415	4.53415	1.03503e-16	8.3007	-0.55711	0.13061	0.58859	4.53415
LRRC15	213909_at	LRRC15,LIB	Leucine rich repeat containing 15	AU147799	0.08443	0.64993	4.46607	4.46607	4.25596e-19	8.93011	-0.47343	0.15956	0.70828	4.46607
RRAD	204802_at	RRAD,RAD,RAD1,REM3	gb:NM_004165.1 /DB_XREF=gi:4759053 /GEN=RRAD /FEA=FLmRNA /CNT=65 /TID=Hs.1027.0 /TIER=FL+Stack /STK=21 /UG=Hs.1027 /LL=6236 /DEF=Homo sapiens Ras-related associated with diabetes (RRAD), mRNA. /PROD=Ras-related associated with diabetes /FL=gb:L24564.1 gb:NM_004165.1		0.22301	0.64261	4.39144	4.39144	0.00242	3.0327	-0.92427	0.05698	0.24872	4.39144
FKHL18	229731_at	FKHL18,FREAC10,MGC4544	Human DNA sequence from clone RP11-243J16 on chromosome 20 Contains the BCL2L1 gene for the apoptosis regulator BCL2-like 1, the C20orf1 gene encoding the targeting protein for XKLP2 (FLS353), the MYLK gene for myosin light chain kinase 2 (skeletal muscle), the FKHL18 gene for forkhead-like 18 (Drosophila)(FREAC10), an ATP synthase H+ transporting mitochondrial F0 complex subunit f isoform 2 (ATP…	AL160175	0.21356	0.63838	4.34889	4.34889	0.00087	3.32928	-1.43333	0.01773	0.07665	4.34889
FBXO32	225803_at	FBXO32,Fbx32,MAFbx,ATROGIN1,FLJ32424,MGC33610	F-box protein 32	AW006123	0.15642	0.63666	4.3317	4.3317	4.73664e-06	4.57613	-0.5351	0.14057	0.60521	4.3317
C4orf20	227337_at	C4orf20,FLJ11200	Hypothetical protein FLJ11200	AA886870	0.19377	0.63593	4.32442	4.32442	0.00014	3.81111	-0.63699	0.11127	0.47825	4.32442
FLJ14213	219383_at	FLJ14213,MGC16218	hypothetical protein FLJ14213		0.07711	0.63235	4.28897	4.28897	3.81332e-20	9.1932	-0.48864	0.15722	0.6702	4.28897
EGR1	201694_s_at	EGR1,TIS8,AT225,G0S30,NGFI-A,ZNF225,KROX-24,ZIF-268	gb:NM_001964.1 /DB_XREF=gi:4503492 /GEN=EGR1 /FEA=FLmRNA /CNT=235 /TID=Hs.326035.0 /TIER=FL+Stack /STK=42 /UG=Hs.326035 /LL=1958 /DEF=Homo sapiens early growth response 1 (EGR1), mRNA. /PROD=early growth response 1 /FL=gb:M62829.1 gb:NM_001964.1		0.13503	0.63227	4.28818	4.28818	2.04798e-06	4.74863	0.1485	0.68186	2.90611	4.28818
ADAM12	215613_at	ADAM12,MCMP,MLTN,MLTNA,MCMPMltna	ADAM metallopeptidase domain 12 (meltrin alpha)	AU145357	0.2624	0.62986	4.26441	4.26441	0.00212	3.07275	-1.40309	0.0192	0.08138	4.26441
SOX4	201416_at	SOX4,EVI16	SRY (sex determining region Y)-box 4	BG528420	0.11407	0.62673	4.23384	4.23384	1.33705e-08	5.68126	-0.07915	0.40627	1.70959	4.23384
IL6	205207_at	IL6,HGF,HSF,BSF2,IL-6,IFNB2	gb:NM_000600.1 /DB_XREF=gi:10834983 /GEN=IL6 /FEA=FLmRNA /CNT=56 /TID=Hs.93913.0 /TIER=FL+Stack /STK=16 /UG=Hs.93913 /LL=3569 /DEF=Homo sapiens interleukin 6 (interferon, beta 2) (IL6), mRNA. /PROD=interleukin 6 (interferon, beta 2) /FL=gb:M29150.1 gb:M54894.1 gb:M18403.1 gb:M14584.1 gb:NM_000600.1		0.12362	0.62606	4.22729	4.22729	3.95559e-07	5.07108	-0.29842	0.2454	1.03106	4.22729
SLC7A8	216603_at	SLC7A8,LAT2,LPI-PC1	Solute carrier family 7 (cationic amino acid transporter, y+ system), member 8	AL365343	0.24964	0.62516	4.21854	4.21854	0.00378	2.89623	-1.22456	0.02912	0.12209	4.21854
SKIL	225227_at	SKIL,SNO,SnoA,SnoN	SKI-like	AW294869	0.08962	0.62368	4.20421	4.20421	1.79528e-13	7.36322	0.32877	1.04294	4.35802	4.20421
AUTS2	212599_at	AUTS2,KIAA0442,MGC13140	Autism susceptibility candidate 2	AK025298	0.12402	0.62254	4.19316	4.19316	5.18193e-07	5.01945	-0.15325	0.3442	1.43448	4.19316
PDGFA	229830_at	PDGFA,PDGF1,PDGF-A	Platelet-derived growth factor alpha polypeptide	AW205919	0.12311	0.61899	4.15899	4.15899	1.93336e-07	5.20563	0.26975	0.91535	3.78372	4.15899
CTGF	209101_at	CTGF,CCN2,NOV2,IGFBP8,MGC102839	Connective tissue growth factor	M92934	0.05993	0.61855	4.15475	4.15475	7.42763e-26	10.5142	1.22267	8.21714	33.9322	4.15475
FN1	214702_at	FN1,FN,CIG,MSF,FINC,LETS,DKFZp686H0342,DKFZp686I1370,DKFZp686F10164,DKFZp686O13149	Fibronectin 1	AJ276395	0.07546	0.61831	4.15253	4.15253	5.0245e-19	8.91172	-0.03008	0.4593	1.89563	4.15253
LRP4	212850_s_at	LRP4,LRP10,MEGF7,KIAA0816	Low density lipoprotein receptor-related protein 4	AA584297	0.16255	0.61816	4.15106	4.15106	0.0001	3.8953	-0.69059	0.10038	0.41416	4.15106
PDGFA	205463_s_at	PDGFA,PDGF1,PDGF-A	gb:NM_002607.1 /DB_XREF=gi:4505678 /GEN=PDGFA /FEA=FLmRNA /CNT=34 /TID=Hs.37040.0 /TIER=FL /STK=2 /UG=Hs.37040 /LL=5154 /DEF=Homo sapiens platelet-derived growth factor alpha polypeptide (PDGFA), mRNA. /PROD=platelet-derived growth factor alphapolypeptide /FL=gb:NM_002607.1		0.10745	0.59987	3.97992	3.97992	2.07997e-08	5.60521	0.02895	0.53746	2.12601	3.97992
HLX1	214438_at	HLX1,HB24	H2.0-like homeo box 1 (Drosophila)	M60721	0.08828	0.59713	3.95482	3.95482	3.50399e-13	7.27346	-0.17572	0.33655	1.32288	3.95482
DHRS2	214079_at	DHRS2,HEP27	Dehydrogenase/reductase (SDR family) member 2	AK000345	0.1993	0.59419	3.9282	3.9282	0.00023	3.68487	-1.3426	0.023	0.08978	3.9282
GJB4	216579_at	GJB4,CX30.3,MGC21116	Human DNA sequence from clone RP1-34M23 on chromosome 1p34.3-36.11 Contains the 3' end of a variant of a novel gene, the GJB5 gene for gap junction protein, beta 5 (connexin 31.1), the GJB4 gene for gap junction protein, beta 4 (connexin 30.3), the GJB3 gene for gap junction protein, beta 3, 31kDa (connexin 31) and the GJA4 gene for gap junction protein, alpha 4, 37kDa (connexin 37), complete seq…	AL121988	0.23412	0.59321	3.91928	3.91928	0.00777	2.6619	-1.43608	0.01856	0.07231	3.91928
DLX2	207147_at	DLX2,TES1,TES-1	gb:NM_004405.2 /DB_XREF=gi:6996003 /GEN=DLX2 /FEA=FLmRNA /CNT=7 /TID=Hs.419.0 /TIER=FL /STK=1 /UG=Hs.419 /LL=1746 /DEF=Homo sapiens distal-less homeo box 2 (DLX2), mRNA. /PROD=distal-less homeo box 2 /FL=gb:NM_004405.2		0.15903	0.59054	3.89528	3.89528	4e-05	4.13101	-0.45546	0.17807	0.68942	3.89528
MFAP3L	205442_at	MFAP3L,NYD-sp9	gb:NM_021647.1 /DB_XREF=gi:11067364 /GEN=KIAA0626 /FEA=FLmRNA /CNT=50 /TID=Hs.178121.0 /TIER=FL+Stack /STK=20 /UG=Hs.178121 /LL=9848 /DEF=Homo sapiens KIAA0626 gene product (KIAA0626), mRNA. /PROD=KIAA0626 gene product /FL=gb:AB014526.1 gb:NM_021647.1		0.12293	0.58908	3.88219	3.88219	3.35108e-09	5.9134	-0.62453	0.12085	0.46631	3.88219
1569765_at	1569765_at	1569765_at	CDNA clone IMAGE:4812570	BC037833	0.08323	0.58793	3.87194	3.87194	1.4836e-13	7.38862	-0.26187	0.27893	1.07342	3.87194
ZNF365	206448_at	ZNF365,UAN,ZNF365D,KIAA0844,MGC41821,MGC87345	gb:NM_014951.1 /DB_XREF=gi:7662331 /GEN=KIAA0844 /FEA=FLmRNA /CNT=15 /TID=Hs.22653.0 /TIER=FL /STK=5 /UG=Hs.22653 /LL=22891 /DEF=Homo sapiens KIAA0844 protein (KIAA0844), mRNA. /PROD=KIAA0844 protein /FL=gb:NM_014951.1 gb:AB020651.1		0.06977	0.58539	3.84942	3.84942	5.96928e-20	9.14489	-0.18753	0.33197	1.27011	3.84942
FOXP4	227120_at	FOXP4,hFKHLA,FLJ40908	Forkhead box P4	AI673539	0.14857	0.58336	3.83141	3.83141	2e-05	4.2667	-0.55316	0.14338	0.54599	3.83141
PITX2	207558_s_at	PITX2,RS,RGS,ARP1,Brx1,IDG2,IGDS,IHG2,PTX2,RIEG,IGDS2,IRID2,Otlx2,RIEG1,MGC20144,MGC111022	gb:NM_000325.1 /DB_XREF=gi:4505826 /GEN=PITX2 /FEA=FLmRNA /CNT=5 /TID=Hs.92282.0 /TIER=FL /STK=0 /UG=Hs.92282 /LL=5308 /DEF=Homo sapiens paired-like homeodomain transcription factor 2 (PITX2), mRNA. /PROD=paired-like homeodomain transcription factor 2 /FL=gb:NM_000325.1 gb:U69961.1 gb:AF048720.1		0.09893	0.58003	3.80211	3.80211	7.6348e-10	6.15234	-0.30258	0.25629	0.96852	3.80211
RUNX1	209360_s_at	RUNX1,AML1,CBFA2,EVI-1,AMLCR1,PEBP2A2,PEBP2aB,AML1-EVI-1	Runt-related transcription factor 1 (acute myeloid leukemia 1; aml1 oncogene)	D43968	0.08899	0.57439	3.75313	3.75313	2.92393e-11	6.65035	0.29347	1.01766	3.79613	3.75313
CHST11	226372_at	CHST11,C4ST,C4ST1,C4ST-1,HSA269537	Carbohydrate (chondroitin 4) sulfotransferase 11	AI123348	0.07983	0.57314	3.74228	3.74228	3.83769e-16	8.14358	-0.67714	0.10905	0.4056	3.74228
SNF1LK	208078_s_at	SNF1LK,MSK,SIK	gb:NM_030751.1 /DB_XREF=gi:13540478 /GEN=TCF8 /FEA=FLmRNA /CNT=1 /TID=HsAffx.900025.166 /TIER=FL /STK=0 /DEF=Homo sapiens transcription factor 8 (represses interleukin 2 expression) (TCF8), mRNA. /PROD=transcription factor 8 (represses interleukin 2expression) /FL=gb:NM_030751.1		0.08415	0.57102	3.72408	3.72408	1.67476e-14	7.67342	-0.65003	0.11636	0.43068	3.72408
ANKRD15	242936_at	ANKRD15	yu57f08.s1 Soares fetal liver spleen 1NFLS Homo sapiens cDNA clone IMAGE:230247 3' similar to gb:M73700 LACTOTRANSFERRIN PRECURSOR (HUMAN);contains Alu repetitive element; mRNA sequence.	H94882	0.22175	0.57035	3.71835	3.71835	0.00663	2.71474	-1.4579	0.01812	0.06698	3.71835
LOC283824	213725_x_at	LOC283824	hypothetical protein LOC283824	AI693140	0.04868	0.57016	3.71673	3.71673	3.56901e-31	11.6123	0.44946	1.46454	5.41015	3.71673
PGM2L1	229553_at	PGM2L1,BM32A,FLJ32029	Phosphoglucomutase 2-like 1	AA736452	0.08307	0.56892	3.70615	3.70615	2.62337e-12	6.99655	-0.12564	0.39015	1.43713	3.70615
KLF10	202393_s_at	KLF10,EGRA,TIEG,TIEG1	gb:NM_005655.1 /DB_XREF=gi:5032176 /GEN=TIEG /FEA=FLmRNA /CNT=128 /TID=Hs.82173.0 /TIER=FL+Stack /STK=35 /UG=Hs.82173 /LL=7071 /DEF=Homo sapiens TGFB inducible early growth response (TIEG), mRNA. /PROD=TGFB inducible early growth response /FL=gb:U21847.1 gb:NM_005655.1		0.04594	0.56348	3.66002	3.66002	4.97396e-37	12.7135	0.48432	1.5992	5.81745	3.66002
RUNX1	210805_x_at	RUNX1,AML1,CBFA2,EVI-1,AMLCR1,PEBP2A2,PEBP2aB,AML1-EVI-1	Runt-related transcription factor 1 (acute myeloid leukemia 1; aml1 oncogene)	U19601	0.18993	0.56102	3.63936	3.63936	0.00254	3.01857	-0.88699	0.06821	0.24671	3.63936
NFATC2	228442_at	NFATC2,NFAT1,NFATP,KIAA0611	Nuclear factor of activated T-cells, cytoplasmic, calcineurin-dependent 2	AI770171	0.16757	0.55628	3.59979	3.59979	4e-05	4.08029	-0.67993	0.11047	0.39526	3.59979
ANKRD44	228471_at	ANKRD44,MGC21968,MGC70444	Ankyrin repeat domain 44	AA744636	0.20952	0.55447	3.58485	3.58485	0.00512	2.79933	-1.07758	0.04431	0.15788	3.58485
MICAL2	234156_at	MICAL2,KIAA0750,MICAL2PV1,MICAL2PV2,DKFZp686H2469,DKFZp686H03148	Microtubule associated monoxygenase, calponin and LIM domain containing 2	AK026905	0.1491	0.55228	3.56679	3.56679	5.05393e-06	4.56254	-0.79842	0.08448	0.29949	3.56679
EPHB2	211165_x_at	EPHB2,DRT,ERK,Hek5,EPHT3,Tyro5,MGC87492	EPH receptor B2	D31661	0.09747	0.55098	3.55617	3.55617	6.72737e-10	6.17237	-0.57605	0.14118	0.49901	3.55617
LOC285535	229130_at	LOC285535	hypothetical protein LOC285535	AU145323	0.16951	0.55012	3.54915	3.54915	0.00046	3.50456	-0.89753	0.06741	0.2378	3.54915
NRP2	211844_s_at	NRP2,NP2,NPN2,PRO2714,MGC126574,VEGF165R2	Neuropilin 2	AF022859	0.21454	0.5491	3.54076	3.54076	0.0032	2.94738	-1.4826	0.01755	0.06175	3.54076
RKHD3	223627_at	RKHD3,RNF195,MGC117199,DKFZp434J0617	Ring finger and KH domain containing 3	AL136778	0.12166	0.54895	3.53955	3.53955	5.76933e-07	4.99878	-0.5371	0.15479	0.54456	3.53955
SKIL	217591_at	SKIL,SNO,SnoA,SnoN	SKI-like	BF725121	0.17922	0.54427	3.50159	3.50159	0.00198	3.09316	-0.18786	0.3478	1.21044	3.50159
SLC5A10	228587_at	SLC5A10,SGLT5,FLJ25217	Solute carrier family 5 (sodium/glucose cotransporter), member 10	BE504892	0.15588	0.54138	3.47844	3.47844	0.00012	3.8481	-0.53046	0.15855	0.54816	3.47844
SNAI1	219480_at	SNAI1,SNA,SNAH,SLUGH2,dJ710H13.1	gb:NM_005985.1 /DB_XREF=gi:5174686 /GEN=SNAI1 /FEA=FLmRNA /CNT=48 /TID=Hs.48029.0 /TIER=FL+Stack /STK=18 /UG=Hs.48029 /LL=6615 /DEF=Homo sapiens snail 1 (drosophila homolog), zinc finger protein (SNAI1), mRNA. /PROD=snail 1 (drosophila homolog), zinc fingerprotein /FL=gb:AF125377.1 gb:NM_005985.1		0.1517	0.54013	3.46839	3.46839	4e-05	4.11946	-0.80354	0.08467	0.29188	3.46839
236843_at	236843_at	236843_at	Transcribed locus	BF196010	0.13571	0.53837	3.45441	3.45441	3.78191e-06	4.62302	-1.14706	0.03847	0.13207	3.45441
MGC16121	229784_at	MGC16121	hypothetical protein MGC16121	AA234096	0.07179	0.53785	3.45027	3.45027	7.52378e-16	8.0617	-0.12319	0.40664	1.39447	3.45027
FRMD5	1569470_a_at	FRMD5,FLJ41022,MGC14161	FERM domain containing 5	BC020191	0.17871	0.5376	3.44823	3.44823	0.00114	3.2537	-1.08454	0.04446	0.15238	3.44823
LRRC54	218245_at	LRRC54,TSK,E2IG4	gb:NM_015516.1 /DB_XREF=gi:7661667 /GEN=E2IG4 /FEA=FLmRNA /CNT=152 /TID=Hs.8361.0 /TIER=FL+Stack /STK=58 /UG=Hs.8361 /LL=25987 /DEF=Homo sapiens hypothetical protein, estradiol-induced (E2IG4), mRNA. /PROD=hypothetical protein, estradiol-induced /FL=gb:NM_015516.1 gb:AF191019.1		0.12445	0.53739	3.44659	3.44659	2e-05	4.30035	-0.14385	0.38796	1.32898	3.44659
ESM1	208394_x_at	ESM1,endocan	gb:NM_007036.2 /DB_XREF=gi:13259505 /GEN=ESM1 /FEA=FLmRNA /CNT=2 /TID=Hs.41716.0 /TIER=FL /STK=0 /UG=Hs.41716 /LL=11082 /DEF=Homo sapiens endothelial cell-specific molecule 1 (ESM1), mRNA. /PROD=endothelial cell-specific molecule 1 precursor /FL=gb:NM_007036.2		0.07279	0.53703	3.44371	3.44371	1.75528e-13	7.36622	-0.16306	0.37132	1.27094	3.44371
240861_at	240861_at	240861_at	7q59e10.x1 NCI_CGAP_Lu24 Homo sapiens cDNA clone IMAGE:3702642 3', mRNA sequence.	BF433219	0.2176	0.53448	3.42361	3.42361	0.00572	2.76348	-1.47845	0.01801	0.0613	3.42361
STK38L	212572_at	STK38L,NDR2,KIAA0965	Serine/threonine kinase 38 like	AW779556	0.04439	0.53345	3.41547	3.41547	1.64266e-33	12.0637	0.1534	0.77269	2.62302	3.41547
VDR	204254_s_at	VDR,NR1I1	gb:NM_000376.1 /DB_XREF=gi:4507882 /GEN=VDR /FEA=FLmRNA /CNT=94 /TID=Hs.2062.0 /TIER=FL+Stack /STK=13 /UG=Hs.2062 /LL=7421 /DEF=Homo sapiens vitamin D (1,25- dihydroxyvitamin D3) receptor (VDR), mRNA. /PROD=vitamin D (1,25- dihydroxyvitamin D3) receptor /FL=gb:NM_000376.1 gb:J03258.1 gb:AF026260.1		0.04212	0.53318	3.41333	3.41333	9.24906e-38	12.8444	0.28933	1.05698	3.58582	3.41333
LIMK2	210582_s_at	LIMK2	LIM domain kinase 2	AL117466	0.12444	0.53312	3.41288	3.41288	2.19526e-06	4.73456	-0.67997	0.11345	0.38482	3.41288
TPM1	1558532_at	TPM1,TMSA,HTM-alpha,TPM1-alpha,TPM1-kappa	Tropomyosin 1 (alpha)	CA432736	0.14157	0.53026	3.39051	3.39051	5e-05	4.03571	-0.9585	0.05994	0.20198	3.39051
PTGS2	1554997_a_at	PTGS2,COX2,COX-2,PHS-2,PGG/HS,PGHS-2,hCox-2	Prostaglandin-endoperoxide synthase 2 (prostaglandin G/H synthase and cyclooxygenase)	AY151286	0.10317	0.5222	3.32815	3.32815	3.59565e-07	5.08921	0.20459	0.88068	2.91318	3.32815
PGM2L1	238417_at	PGM2L1,BM32A,FLJ32029	Phosphoglucomutase 2-like 1	BE138757	0.10945	0.522	3.3266	3.3266	1.7314e-07	5.22608	-0.46583	0.18815	0.62208	3.3266
FLJ14213	1555486_a_at	FLJ14213,MGC16218	hypothetical protein FLJ14213	BC008922	0.04265	0.5219	3.3258	3.3258	5.90045e-40	13.2299	-0.25924	0.30279	1.00087	3.3258
LOH3CR2A	220244_at	LOH3CR2A,NAG7,ERR10,NAG-7,ERR-10	gb:NM_013343.1 /DB_XREF=gi:7106370 /GEN=NAG-7 /FEA=FLmRNA /CNT=10 /TID=Hs.278951.0 /TIER=FL /STK=0 /UG=Hs.278951 /LL=29931 /DEF=Homo sapiens NAG-7 protein (NAG-7), mRNA. /PROD=NAG-7 protein /FL=gb:AF086709.2 gb:NM_013343.1		0.06817	0.52112	3.31989	3.31989	2.04521e-15	7.93857	-0.32518	0.26037	0.85912	3.31989
KLF7	238482_at	KLF7,UKLF	Kruppel-like factor 7 (ubiquitous)	AL120562	0.11159	0.52088	3.31806	3.31806	2.50336e-06	4.70786	-0.55951	0.15184	0.50073	3.31806
230778_at	230778_at	230778_at	Transcribed locus	AA010315	0.21042	0.52058	3.31576	3.31576	0.00027	3.64098	-1.49445	0.01764	0.05815	3.31576
STK38L	212565_at	STK38L,NDR2,KIAA0965	Serine/threonine kinase 38 like	BE302191	0.11406	0.51826	3.2981	3.2981	1.76144e-07	5.2229	-0.5672	0.14962	0.49047	3.2981
INHBA	210511_s_at	INHBA,EDF,FRP	Inhibin, beta A (activin A, activin AB alpha polypeptide)	M13436	0.1147	0.51763	3.29326	3.29326	9.16685e-07	4.90873	-0.37305	0.23413	0.76636	3.29326
AMIGO2	222108_at	AMIGO2,ALI1,DEGA	Homo sapiens BAC clone GS1-99H8 from 12, complete sequence.	AC004010	0.04959	0.51624	3.28278	3.28278	2.23311e-26	10.6269	0.65258	2.48765	8.11663	3.28278
SH3PXD2A	213252_at	SH3PXD2A,FISH,SH3MD1	SH3 multiple domains 1	AI739005	0.14042	0.51595	3.28061	3.28061	0.00015	3.79478	-0.2089	0.34234	1.11623	3.28061
SEC14L2	230316_at	SEC14L2,SPF,TAP,C22orf6,KIAA1186,KIAA1658,MGC65053	SEC14-like 2 (S. cerevisiae)	R49343	0.06167	0.5153	3.27565	3.27565	5.47947e-22	9.63886	-0.52047	0.16719	0.54431	3.27565
TSPAN2	214606_at	TSPAN2,TSN2,TSPAN-2,FLJ12082,RP4-666F24.2,6330415F13Rik	Tetraspanin 2	BF129969	0.11058	0.51335	3.26099	3.26099	3.12751e-06	4.66226	-0.68289	0.11528	0.37364	3.26099
GAS7	202191_s_at	GAS7,MGC1348,KIAA0394	Growth arrest-specific 7	BE439987	0.12529	0.51163	3.24812	3.24812	1e-05	4.33679	-1.00931	0.05448	0.17586	3.24812
MSC	209928_s_at	MSC,ABF1,MYOR,ABF-1	Musculin (activated B-cell factor-1)	AF060154	0.11049	0.50922	3.23012	3.23012	3.5541e-07	5.09141	-0.66519	0.12065	0.38734	3.23012
VDR	204253_s_at	VDR,NR1I1	Vitamin D (1,25- dihydroxyvitamin D3) receptor	AA454701	0.08604	0.50796	3.22078	3.22078	6.84405e-10	6.16965	-0.30193	0.27888	0.89273	3.22078
FOXP1	235444_at	FOXP1,QRF1,12CC4,hFKH1B,HSPC215,FLJ23741,MGC12942,MGC88572,MGC99551	Forkhead box P1	AI417897	0.09753	0.50695	3.21327	3.21327	4.9673e-08	5.45248	-0.80144	0.08839	0.2823	3.21327
LOR	207720_at	LOR,MGC111513	gb:NM_000427.1 /DB_XREF=gi:4557724 /GEN=LOR /FEA=FLmRNA /CNT=7 /TID=Hs.251680.0 /TIER=FL /STK=3 /UG=Hs.251680 /LL=4014 /DEF=Homo sapiens loricrin (LOR), mRNA. /PROD=loricrin /FL=gb:M61120.1 gb:NM_000427.1		0.21194	0.50376	3.18979	3.18979	0.00274	2.99518	-1.50044	0.01774	0.05625	3.18979
TSHZ3	223393_s_at	TSHZ3,TSH3,ZNF537,KIAA1474	Zinc finger protein 537	AL136805	0.05527	0.50292	3.1836	3.1836	6.88557e-22	9.61538	0.02329	0.59313	1.8768	3.1836
INHBA	227140_at	INHBA,EDF,FRP	Inhibin, beta A (activin A, activin AB alpha polypeptide)	AI343467	0.08045	0.49878	3.15337	3.15337	2.87079e-12	6.98391	-0.07862	0.47132	1.47719	3.15337
IGFBP7	232544_at	IGFBP7,PSF,FSTL2,MAC25,IGFBP-7,IGFBP-7v	Insulin-like growth factor binding protein 7	AU144916	0.21153	0.49855	3.15172	3.15172	0.0093	2.60092	-1.13566	0.04134	0.12951	3.15172
1558383_at	1558383_at	1558383_at	602567106F1 NIH_MGC_77 Homo sapiens cDNA clone IMAGE:4691833 5', mRNA sequence.	BG538406	0.19419	0.49795	3.14739	3.14739	0.00444	2.84509	-1.36563	0.02436	0.07621	3.14739
LIMK2	202193_at	LIMK2	gb:NM_005569.2 /DB_XREF=gi:8051619 /GEN=LIMK2 /FEA=FLmRNA /CNT=164 /TID=Hs.278027.0 /TIER=FL+Stack /STK=61 /UG=Hs.278027 /LL=3985 /DEF=Homo sapiens LIM domain kinase 2 (LIMK2), transcript variant 2a, mRNA. /PROD=LIM domain kinase 2 isoform 2a /FL=gb:D45906.1 gb:NM_005569.2		0.09193	0.49706	3.14096	3.14096	6.62998e-09	5.80004	-0.24366	0.32295	1.0082	3.14096
PTGS2	204748_at	PTGS2,COX2,COX-2,PHS-2,PGG/HS,PGHS-2,hCox-2	gb:NM_000963.1 /DB_XREF=gi:4506264 /GEN=PTGS2 /FEA=FLmRNA /CNT=56 /TID=Hs.196384.0 /TIER=FL+Stack /STK=14 /UG=Hs.196384 /LL=5743 /DEF=Homo sapiens prostaglandin-endoperoxide synthase 2 (prostaglandin GH synthase and cyclooxygenase) (PTGS2), mRNA. /PROD=prostaglandin-endoperoxide synthase 2(prostaglandin GH synthase and cyclooxygenase) /FL=gb:L15326.1 gb:M90100.1 gb:NM_000963.1		0.09126	0.49706	3.14092	3.14092	2.84289e-08	5.55085	0.50992	1.83115	5.71644	3.14092
RRAD	204803_s_at	RRAD,RAD,RAD1,REM3	gb:NM_004165.1 /DB_XREF=gi:4759053 /GEN=RRAD /FEA=FLmRNA /CNT=65 /TID=Hs.1027.0 /TIER=FL+Stack /STK=21 /UG=Hs.1027 /LL=6236 /DEF=Homo sapiens Ras-related associated with diabetes (RRAD), mRNA. /PROD=Ras-related associated with diabetes /FL=gb:L24564.1 gb:NM_004165.1		0.17805	0.49582	3.13199	3.13199	0.00398	2.87997	-0.6543	0.12564	0.3911	3.13199
POLM	222238_s_at	POLM,Tdt-N	Polymerase (DNA directed), mu	AK023002	0.12503	0.49414	3.11987	3.11987	1e-05	4.3394	-0.96964	0.0609	0.18884	3.11987
NEDD9	1569020_at	NEDD9,CASL,HEF1,CAS-L,neural,dJ49G10.2,dJ761I2.1	Neural precursor cell expressed, developmentally down-regulated 9	BC020686	0.10024	0.49181	3.10319	3.10319	2.51136e-08	5.57248	-0.93942	0.06546	0.20191	3.10319
EYA2	209692_at	EYA2,EAB1,MGC10614	Eyes absent homolog 2 (Drosophila)	U71207	0.20761	0.48814	3.0771	3.0771	0.00863	2.62633	-1.32112	0.0273	0.08349	3.0771
MAML2	234645_at	MAML2,MAM2,MAM3,MAM-3,KIAA1819,DKFZp686N0150	Mastermind-like 2 (Drosophila)	AK025317	0.21566	0.48747	3.07236	3.07236	0.00837	2.63679	-1.31299	0.02784	0.085	3.07236
SLC7A8	216604_s_at	SLC7A8,LAT2,LPI-PC1	Solute carrier family 7 (cationic amino acid transporter, y+ system), member 8	AL365343	0.11858	0.4852	3.05635	3.05635	4e-05	4.11537	-0.68532	0.11842	0.35971	3.05635
ETV6	239740_at	ETV6,TEL	Ets variant gene 6 (TEL oncogene)	BF436898	0.12232	0.48478	3.0534	3.0534	4e-05	4.08437	-0.95551	0.0636	0.193	3.0534
TGFBI	201506_at	TGFBI,CSD,CDB1,CDG2,CSD1,CSD2,CSD3,LCD1,BIGH3,CDGG1	gb:NM_000358.1 /DB_XREF=gi:4507466 /GEN=TGFBI /FEA=FLmRNA /CNT=491 /TID=Hs.118787.0 /TIER=FL+Stack /STK=253 /UG=Hs.118787 /LL=7045 /DEF=Homo sapiens transforming growth factor, beta-induced, 68kD (TGFBI), mRNA. /PROD=transforming growth factor, beta-induced, 68kD /FL=gb:NM_000358.1 gb:M77349.1 gb:BC000097.1 gb:BC004972.1		0.06628	0.48451	3.05151	3.05151	1.68101e-13	7.37199	1.36137	13.1959	40.0222	3.05151
GADD45B	213560_at	GADD45B,MYD118,GADD45BETA,DKFZP566B133	Growth arrest and DNA-damage-inducible, beta	AV658684	0.23107	0.48424	3.04957	3.04957	0.00834	2.63779	-1.1948	0.03668	0.11117	3.04957
NUAK1	204589_at	NUAK1,ARK5,KIAA0537	gb:NM_014840.1 /DB_XREF=gi:7662169 /GEN=KIAA0537 /FEA=FLmRNA /CNT=65 /TID=Hs.200598.0 /TIER=FL /STK=7 /UG=Hs.200598 /LL=9891 /DEF=Homo sapiens KIAA0537 gene product (KIAA0537), mRNA. /PROD=KIAA0537 gene product /FL=gb:NM_014840.1 gb:AB011109.1		0.0518	0.48376	3.0462	3.0462	1.08679e-20	9.32722	0.38189	1.38466	4.19225	3.0462
ATOH8	228890_at	ATOH8,HATH6,FLJ14708,FLJ38730	Atonal homolog 8 (Drosophila)	BF434995	0.16773	0.4831	3.04155	3.04155	0.00233	3.0442	-0.46003	0.19941	0.60282	3.04155
TNS1	218864_at	TNS1,TNS,MGC88584	Tensin 1	AF116610	0.0718	0.48288	3.04002	3.04002	3.5931e-13	7.27007	-0.40433	0.22676	0.68515	3.04002
MYOCD	237206_at	MYOCD,MYCD	Myocardin	AI452798	0.08262	0.48226	3.03569	3.03569	1.44628e-09	6.05024	0.12589	0.76929	2.32109	3.03569
RUNX1	236114_at	RUNX1,AML1,CBFA2,EVI-1,AMLCR1,PEBP2A2,PEBP2aB,AML1-EVI-1	Runt-related transcription factor 1 (acute myeloid leukemia 1; aml1 oncogene)	AI798118	0.18713	0.4821	3.03461	3.03461	0.00955	2.59159	-0.83993	0.08324	0.25107	3.03461
TRIB1	202241_at	TRIB1,C8FW,GIG2,SKIP1	gb:NM_025195.1 /DB_XREF=gi:13399327 /GEN=C8FW /FEA=FLmRNA /CNT=184 /TID=Hs.7837.0 /TIER=FL+Stack /STK=96 /UG=Hs.7837 /LL=10221 /DEF=Homo sapiens phosphoprotein regulated by mitogenic pathways (C8FW), mRNA. /PROD=G-protein-coupled receptor induced protein /FL=gb:AF205437.1 gb:NM_025195.1		0.05922	0.47731	3.00132	3.00132	1.34153e-17	8.54006	-0.11915	0.44007	1.31274	3.00132
LOC389019	233512_at	LOC389019	Hypothetical LOC389019	AF035291	0.19206	0.477	2.99916	2.99916	0.00369	2.90315	-1.10674	0.0453	0.13503	2.99916
CHST11	219634_at	CHST11,C4ST,C4ST1,C4ST-1,HSA269537	gb:NM_018413.1 /DB_XREF=gi:8923757 /GEN=C4ST /FEA=FLmRNA /CNT=28 /TID=Hs.287402.0 /TIER=FL /STK=0 /UG=Hs.287402 /LL=50515 /DEF=Homo sapiens chondroitin 4-sulfotransferase (C4ST), mRNA. /PROD=chondroitin 4-sulfotransferase /FL=gb:AB042326.1 gb:NM_018413.1 gb:AF239820.1		0.1166	0.47544	2.98843	2.98843	2e-05	4.22973	-0.82591	0.08663	0.25732	2.98843
VDR	204255_s_at	VDR,NR1I1	Vitamin D (1,25- dihydroxyvitamin D3) receptor	AA772285	0.05365	0.47416	2.97962	2.97962	5.96492e-18	8.63322	0.10251	0.7358	2.17903	2.97962
XYLT1	232574_at	XYLT1,XT1,XT-I	Xylosyltransferase I	AK000198	0.13242	0.47292	2.97115	2.97115	6e-05	4.00701	-1.02681	0.05471	0.16156	2.97115
ANKRD44	226641_at	ANKRD44,MGC21968,MGC70444	Ankyrin repeat domain 44	AU157224	0.14311	0.47057	2.95507	2.95507	0.00094	3.30835	-0.7992	0.09265	0.27212	2.95507
GJA3	208590_x_at	GJA3,CAE2,CAE3,CX46,CZP2,CZP3	gb:NM_021954.1 /DB_XREF=gi:13489109 /GEN=GJA3 /FEA=FLmRNA /CNT=3 /TID=Hs.283746.0 /TIER=FL /STK=0 /UG=Hs.283746 /LL=2700 /DEF=Homo sapiens gap junction protein, alpha 3, 46kD (connexin 46) (GJA3), mRNA. /PROD=gap junction protein, alpha 3, 46kD (connexin46) /FL=gb:NM_021954.1		0.21559	0.46955	2.94816	2.94816	0.006	2.7478	-1.53313	0.01712	0.05016	2.94816
DLC1	224822_at	DLC1,HP,ARHGAP7,STARD12,FLJ21120,p122-RhoGAP	Deleted in liver cancer 1	AA524250	0.04023	0.46827	2.93949	2.93949	1.25882e-32	11.8948	0.56414	2.14452	6.26537	2.93949
P4HA3	228703_at	P4HA3,C-P4H alpha III	Procollagen-proline, 2-oxoglutarate 4-dioxygenase (proline 4-hydroxylase), alpha polypeptide III	AW665086	0.0939	0.46731	2.93299	2.93299	8.67901e-08	5.35241	-0.38348	0.24221	0.70607	2.93299
SAMD11	1560477_a_at	SAMD11,MGC45873	Homo sapiens cDNA FLJ30081 fis, clone BGGI12000693, weakly similar to POLYHOMEOTIC-PROXIMAL CHROMATIN PROTEIN.	AK054643	0.12844	0.4672	2.93222	2.93222	0.00025	3.65926	-0.1518	0.41298	1.20356	2.93222
TCEA3	225968_at	TCEA3,TFIIS,TFIIS.H	Prickle-like 2 (Drosophila)	BG285881	0.06046	0.46575	2.92248	2.92248	2.64976e-17	8.46105	-0.13827	0.42676	1.23959	2.92248
COL4A3	216367_at	COL4A3	Collagen, type IV, alpha 3 (Goodpasture antigen)	U02520	0.21316	0.46459	2.91468	2.91468	0.00146	3.18255	-1.53657	0.01708	0.04948	2.91468
240432_x_at	240432_x_at	240432_x_at	Transcribed locus, weakly similar to NP_114018.1 flotillin 2 [Rattus norvegicus]	AI333006	0.0699	0.46417	2.91186	2.91186	2.36214e-12	7.01124	-0.10965	0.45666	1.32163	2.91186
PFKFB3	202464_s_at	PFKFB3,PFK2,IPFK2	gb:NM_004566.1 /DB_XREF=gi:4758899 /GEN=PFKFB3 /FEA=FLmRNA /CNT=137 /TID=Hs.195471.0 /TIER=FL /STK=0 /UG=Hs.195471 /LL=5209 /DEF=Homo sapiens 6-phosphofructo-2-kinasefructose-2,6-biphosphatase 3 (PFKFB3), mRNA. /PROD=6-phosphofructo-2-kinasefructose-2,6-biphosphatase 3 /FL=gb:AF109735.1 gb:NM_004566.1 gb:D49817.1		0.06519	0.4635	2.90735	2.90735	3.50063e-14	7.57832	0.2156	0.96644	2.79265	2.90735
1558837_a_at	1558837_a_at	1558837_a_at	Transcribed locus	BQ024490	0.12715	0.46092	2.89013	2.89013	7e-05	3.98297	-0.87403	0.07886	0.22652	2.89013
BPGM	203502_at	BPGM	gb:NM_001724.1 /DB_XREF=gi:4502444 /GEN=BPGM /FEA=FLmRNA /CNT=150 /TID=Hs.198365.0 /TIER=FL+Stack /STK=67 /UG=Hs.198365 /LL=669 /DEF=Homo sapiens 2,3-bisphosphoglycerate mutase (BPGM), mRNA. /PROD=2,3-bisphosphoglycerate mutase /FL=gb:NM_001724.1		0.08194	0.46014	2.88496	2.88496	3.90149e-08	5.49525	0.36771	1.3771	3.94867	2.88496
NCF2	209949_at	NCF2,NOXA2,p67phox,P67-PHOX	Neutrophil cytosolic factor 2 (65kDa, chronic granulomatous disease, autosomal 2)	BC001606	0.18532	0.45984	2.88295	2.88295	0.00492	2.81218	-1.28281	0.0308	0.08826	2.88295
CHST11	226368_at	CHST11,C4ST,C4ST1,C4ST-1,HSA269537	Carbohydrate (chondroitin 4) sulfotransferase 11	AI806905	0.09275	0.4587	2.87538	2.87538	2.71107e-07	5.1425	-0.72578	0.11123	0.31787	2.87538
PDLIM2	230090_at	PDLIM2	Homo sapiens, clone IMAGE:4179986	AW296078	0.10126	0.45862	2.87488	2.87488	7.39714e-07	4.95064	-0.5858	0.15354	0.43872	2.87488
ARNTL	209824_s_at	ARNTL,TIC,JAP3,MOP3,BMAL1,PASD3,BMAL1c,MGC47515	Aryl hydrocarbon receptor nuclear translocator-like	AB000812	0.114	0.45644	2.86049	2.86049	0.00013	3.83386	-0.35727	0.26052	0.74067	2.86049
NFKBIZ	223217_s_at	NFKBIZ,IKBZ,INAP,MAIL,FLJ30225,FLJ34463	Nuclear factor of kappa light polypeptide gene enhancer in B-cells inhibitor, zeta	BE646573	0.10248	0.45617	2.85869	2.85869	3.75251e-06	4.62464	-0.17223	0.39904	1.13378	2.85869
FOXC2	214520_at	FOXC2,MFH1,MFH-1,FKHL14	gb:NM_005251.1 /DB_XREF=gi:4885236 /GEN=FOXC2 /FEA=FLmRNA /CNT=6 /TID=Hs.239571.0 /TIER=FL /STK=0 /UG=Hs.239571 /LL=2303 /DEF=Homo sapiens forkhead box C2 (MFH-1, mesenchyme forkhead 1) (FOXC2), mRNA. /PROD=forkhead box C2 /FL=gb:NM_005251.1		0.1775	0.45502	2.85112	2.85112	0.00471	2.82615	-0.96385	0.06456	0.18295	2.85112
RASA3	206221_at	RASA3,GAPIII,MGC46517,MGC47588,GAP1IP4BP	gb:NM_007368.1 /DB_XREF=gi:12545409 /GEN=RASA3 /FEA=FLmRNA /CNT=13 /TID=Hs.119274.0 /TIER=FL /STK=0 /UG=Hs.119274 /LL=22821 /DEF=Homo sapiens RAS p21 protein activator (GTPase activating protein) 3 (Ins(1,3,4,5)P4-binding protein) (RASA3), mRNA. /PROD=RAS p21 protein activator 3 /FL=gb:NM_007368.1		0.17687	0.45273	2.83613	2.83613	0.00349	2.92081	-1.01181	0.05796	0.16339	2.83613
TGFB2	209909_s_at	TGFB2,MGC116892,TGF-beta2	Transforming growth factor, beta 2	M19154	0.14465	0.45234	2.83359	2.83359	0.0015	3.17556	-0.79309	0.09596	0.27024	2.83359
233289_at	233289_at	233289_at	AU155234 OVARC1 Homo sapiens cDNA clone OVARC1001344 3', mRNA sequence.	AU155234	0.15918	0.45179	2.83004	2.83004	0.00152	3.17049	-1.16257	0.04101	0.11535	2.83004
KIAA1644	52837_at	KIAA1644,MGC125851,MGC125852	KIAA1644 protein	AL047020	0.12309	0.45161	2.82883	2.82883	0.00017	3.76517	-0.84468	0.08528	0.23977	2.82883
MYOCD	229339_at	MYOCD,MYCD	Myocardin	AI093327	0.0949	0.45055	2.82193	2.82193	1.63311e-07	5.23688	0.04085	0.65599	1.83989	2.82193
LOC149773	1559433_at	LOC149773	hypothetical protein LOC149773	AK091704	0.14329	0.44992	2.81785	2.81785	0.00127	3.22358	-1.15809	0.04152	0.11629	2.81785
RUNX1	1557527_at	RUNX1,AML1,CBFA2,EVI-1,AMLCR1,PEBP2A2,PEBP2aB,AML1-EVI-1	Runt-related transcription factor 1 (acute myeloid leukemia 1; aml1 oncogene)	BU789637	0.11816	0.44988	2.81758	2.81758	8e-05	3.95096	-0.71434	0.11536	0.32305	2.81758
GLI2	228537_at	GLI2,THP2	GLI-Kruppel family member GLI2	AI797248	0.07949	0.44487	2.78527	2.78527	1.95463e-08	5.61597	0.13412	0.8185	2.26584	2.78527
LOC440456	229747_x_at	LOC440456	similar to pleckstrin homology domain containing, family M (with RUN domain) member 1; adapter protein 162	AW009671	0.19967	0.44465	2.78386	2.78386	0.00873	2.62263	-1.39218	0.02437	0.06743	2.78386
PPP1R13L	218849_s_at	PPP1R13L,RAI,IASPP,NKIP1,iASPP gene	gb:NM_006663.1 /DB_XREF=gi:5730000 /GEN=RAI /FEA=FLmRNA /CNT=67 /TID=Hs.324051.0 /TIER=FL /STK=0 /UG=Hs.324051 /LL=10848 /DEF=Homo sapiens RelA-associated inhibitor (RAI), mRNA. /PROD=RelA-associated inhibitor /FL=gb:AF078037.1 gb:NM_006663.1		0.10579	0.44398	2.7796	2.7796	2e-05	4.22467	-0.37364	0.25451	0.70311	2.7796
229844_at	229844_at	229844_at	Transcribed locus	AI699465	0.08816	0.44249	2.77007	2.77007	3.48071e-07	5.09536	-0.42371	0.22718	0.62547	2.77007
COL27A1	225288_at	COL27A1,FLJ11895,KIAA1870,MGC11337,RP11-82I1.1	Collagen, type XXVII, alpha 1	AI949136	0.08748	0.44226	2.76859	2.76859	2.89608e-07	5.13009	0.20859	0.97451	2.68156	2.76859
SH3PXD2A	207661_s_at	SH3PXD2A,FISH,SH3MD1	gb:NM_014631.1 /DB_XREF=gi:7662103 /GEN=KIAA0418 /FEA=FLmRNA /CNT=3 /TID=Hs.173448.0 /TIER=FL /STK=0 /UG=Hs.173448 /LL=9644 /DEF=Homo sapiens KIAA0418 gene product (KIAA0418), mRNA. /PROD=KIAA0418 gene product /FL=gb:NM_014631.1 gb:AB007878.1		0.1258	0.44188	2.7662	2.7662	0.00031	3.60622	-0.01827	0.57826	1.58982	2.7662
NAV2	218330_s_at	NAV2,HELAD1,RAINB1,POMFIL2,FLJ10633,FLJ11030,FLJ23707,KIAA1419,STEERIN2	gb:NM_018162.1 /DB_XREF=gi:9506612 /GEN=FLJ10633 /FEA=FLmRNA /CNT=126 /TID=Hs.23467.0 /TIER=FL+Stack /STK=30 /UG=Hs.23467 /LL=55725 /DEF=Homo sapiens hypothetical protein FLJ10633 (FLJ10633), mRNA. /PROD=hypothetical protein FLJ10633 /FL=gb:NM_018162.1		0.09873	0.44164	2.76463	2.76463	8.69391e-07	4.91911	0.10083	0.76091	2.09082	2.76463
LMCD1	218574_s_at	LMCD1	gb:NM_014583.1 /DB_XREF=gi:7657308 /GEN=LMCD1 /FEA=FLmRNA /CNT=110 /TID=Hs.279943.0 /TIER=FL+Stack /STK=16 /UG=Hs.279943 /LL=29995 /DEF=Homo sapiens LIM and cysteine-rich domains 1 (LMCD1), mRNA. /PROD=LIM and cysteine-rich domains 1 /FL=gb:AF169284.1 gb:BC000646.1 gb:NM_014583.1 gb:AF216709.1		0.08151	0.44085	2.75962	2.75962	3.15945e-08	5.53236	0.74303	3.34145	9.16494	2.75962
GFPT2	205100_at	GFPT2,GFAT2,FLJ10380	gb:NM_005110.1 /DB_XREF=gi:4826741 /GEN=GFPT2 /FEA=FLmRNA /CNT=54 /TID=Hs.30332.0 /TIER=FL+Stack /STK=22 /UG=Hs.30332 /LL=9945 /DEF=Homo sapiens glutamine-fructose-6-phosphate transaminase 2 (GFPT2), mRNA. /PROD=glutamine-fructose-6-phosphate transaminase 2 /FL=gb:BC000012.1 gb:AB016789.1 gb:NM_005110.1		0.06469	0.43935	2.75013	2.75013	7.42651e-13	7.17134	-0.28924	0.31075	0.8494	2.75013
GAS7	211067_s_at	GAS7,MGC1348,KIAA0394	Growth arrest-specific 7	BC006454	0.16122	0.43895	2.74758	2.74758	0.00699	2.69742	-0.92263	0.07231	0.19748	2.74758
KCTD11	235857_at	KCTD11,REN,C17orf36,MGC129844,REN/KCTD11	wl34f11.x1 NCI_CGAP_Ut1 Homo sapiens cDNA clone IMAGE:2426829 3' similar to contains element MER22 repetitive element ; mRNA sequence.	AI859242	0.11371	0.43624	2.73047	2.73047	9e-05	3.92147	-0.27512	0.32217	0.87432	2.73047
CD3EAP	205264_at	CD3EAP,CAST,ASE-1,PAF49,MGC118851	gb:NM_012099.1 /DB_XREF=gi:6912245 /GEN=ASE-1 /FEA=FLmRNA /CNT=38 /TID=Hs.211956.0 /TIER=FL /STK=0 /UG=Hs.211956 /LL=10849 /DEF=Homo sapiens CD3-epsilon-associated protein; antisense to ERCC-1 (ASE-1), mRNA. /PROD=CD3-epsilon-associated protein; antisense toERCC-1 /FL=gb:NM_012099.1 gb:AF017633.1 gb:U86751.1		0.04269	0.43358	2.71381	2.71381	9.30236e-27	10.7083	-0.09561	0.48857	1.3178	2.71381
PCDH9	219737_s_at	PCDH9	Protocadherin 9	AI524125	0.0836	0.43107	2.69815	2.69815	5.80167e-08	5.42481	-0.19221	0.39227	1.05195	2.69815
TUFT1	205807_s_at	TUFT1	gb:NM_020127.1 /DB_XREF=gi:9910595 /GEN=TUFT1 /FEA=FLmRNA /CNT=28 /TID=Hs.283009.0 /TIER=FL+Stack /STK=12 /UG=Hs.283009 /LL=7286 /DEF=Homo sapiens tuftelin 1 (TUFT1), mRNA. /PROD=tuftelin 1 /FL=gb:NM_020127.1 gb:AF254260.1 gb:AL136917.1		0.06292	0.43078	2.69634	2.69634	3.02958e-13	7.29308	0.08664	0.74573	1.9985	2.69634
NRP2	225566_at	NRP2,NP2,NPN2,PRO2714,MGC126574,VEGF165R2	Neuropilin 2	AI819729	0.14078	0.43075	2.6962	2.6962	0.00087	3.32889	-0.90377	0.07624	0.2043	2.6962
SMURF1	212668_at	SMURF1,KIAA1625	SMAD specific E3 ubiquitin protein ligase 1	AI654869	0.14486	0.43043	2.6942	2.6942	0.00143	3.18845	-1.07446	0.05148	0.13786	2.6942
DDAH1	1559780_at	DDAH1,DDAH,FLJ25539	Dimethylarginine dimethylaminohydrolase 1	BC036577	0.17481	0.42991	2.691	2.691	0.00549	2.77681	-1.41209	0.02367	0.06332	2.691
C5orf23	219054_at	C5orf23,FLJ14054	gb:NM_024563.1 /DB_XREF=gi:13375730 /GEN=FLJ14054 /FEA=FLmRNA /CNT=55 /TID=Hs.13528.0 /TIER=FL+Stack /STK=19 /UG=Hs.13528 /LL=79614 /DEF=Homo sapiens hypothetical protein FLJ14054 (FLJ14054), mRNA. /PROD=hypothetical protein FLJ14054 /FL=gb:NM_024563.1		0.06261	0.42956	2.68878	2.68878	9.33051e-13	7.14004	0.03828	0.66808	1.78537	2.68878
FLJ10357	220326_s_at	FLJ10357,SOLO	hypothetical protein FLJ10357		0.11917	0.42824	2.68068	2.68068	0.00013	3.82454	0.1428	0.85115	2.26775	2.68068
TNFSF15	221085_at	TNFSF15,TL1,TL1A,VEGI,VEGI192A,MGC129934,MGC129935	gb:NM_005118.1 /DB_XREF=gi:4827031 /GEN=TNFSF15 /FEA=FLmRNA /CNT=2 /TID=Hs.241382.0 /TIER=FL /STK=0 /UG=Hs.241382 /LL=9966 /DEF=Homo sapiens tumor necrosis factor (ligand) superfamily, member 15 (TNFSF15), mRNA. /PROD=tumor necrosis factor (ligand) superfamily,member 15 /FL=gb:NM_005118.1		0.18156	0.42784	2.67821	2.67821	0.00785	2.65836	-1.35217	0.02724	0.07251	2.67821
228900_at	228900_at	228900_at	Transcribed locus	AW511308	0.15583	0.42731	2.67494	2.67494	0.00245	3.02935	-0.90295	0.07669	0.20388	2.67494
PKIA	204612_at	PKIA,PRKACN1	gb:NM_006823.1 /DB_XREF=gi:5803126 /GEN=PKIA /FEA=FLmRNA /CNT=91 /TID=Hs.75209.0 /TIER=FL+Stack /STK=22 /UG=Hs.75209 /LL=5569 /DEF=Homo sapiens protein kinase (cAMP-dependent, catalytic) inhibitor alpha (PKIA), mRNA. /PROD=protein kinase, cAMP-dependent, catalytic,inhibitor alpha /FL=gb:NM_006823.1		0.15656	0.42699	2.67292	2.67292	0.00699	2.69728	-0.34177	0.2793	0.74199	2.67292
DNM3	232090_at	DNM3,Dyna III,KIAA0820,MGC70433	Dynamin 3	AI761578	0.05166	0.42457	2.6581	2.6581	2.1799e-17	8.48378	0.19949	0.97393	2.57303	2.6581
KCNS3	205968_at	KCNS3,KV9.3,MGC9481	gb:NM_002252.1 /DB_XREF=gi:4504862 /GEN=KCNS3 /FEA=FLmRNA /CNT=38 /TID=Hs.47584.0 /TIER=FL+Stack /STK=11 /UG=Hs.47584 /LL=3790 /DEF=Homo sapiens potassium voltage-gated channel, delayed-rectifier, subfamily S, member 3 (KCNS3), mRNA. /PROD=potassium voltage-gated channel,delayed-rectifier, subfamily S, member 3 /FL=gb:AF043472.1 gb:NM_002252.1 gb:BC004987.1 gb:BC004148.1		0.06655	0.42429	2.65636	2.65636	4.41115e-11	6.58957	-0.64326	0.13993	0.36945	2.65636
USP33	244733_at	USP33,VDU1,KIAA1097,MGC16868	Ubiquitin specific peptidase 33	BF110847	0.1819	0.42266	2.64642	2.64642	0.00935	2.59901	-1.39337	0.02492	0.06556	2.64642
CCL2	216598_s_at	CCL2,HC11,MCAF,MCP1,MCP-1,SCYA2,GDCF-2,SMC-CF,HSMCR30,MGC9434,GDCF-2 HC11	Chemokine (C-C motif) ligand 2	S69738	0.12524	0.42113	2.63712	2.63712	0.00054	3.46244	0.67917	2.95077	7.7341	2.63712
227283_at	227283_at	227283_at	Clone 24841 mRNA sequence	AW138794	0.12187	0.42062	2.634	2.634	0.00018	3.7502	-0.95088	0.0692	0.18117	2.634
TGFB2	228121_at	TGFB2,MGC116892,TGF-beta2	Transforming growth factor, beta 2	AU145950	0.13357	0.42046	2.63307	2.63307	0.00121	3.23624	-0.40877	0.24117	0.63115	2.63307
1562056_at	1562056_at	1562056_at	CDNA FLJ35091 fis, clone PLACE6005786	BU955063	0.10345	0.41729	2.61392	2.61392	9e-05	3.90509	-0.52143	0.18674	0.48516	2.61392
CHRNA9	221107_at	CHRNA9,NACHRA9,HSA243342	gb:NM_017581.1 /DB_XREF=gi:8923741 /GEN=CHRNA9 /FEA=FLmRNA /CNT=2 /TID=Hs.272278.0 /TIER=FL /STK=0 /UG=Hs.272278 /LL=55584 /DEF=Homo sapiens cholinergic receptor, nicotinic, alpha polypeptide 9 (CHRNA9), mRNA. /PROD=cholinergic receptor, nicotinic, alphapolypeptide 9 /FL=gb:NM_017581.1		0.14309	0.41729	2.61389	2.61389	0.00143	3.18829	-1.07514	0.05218	0.13557	2.61389
KIAA0087	207161_at	KIAA0087	KIAA0087 gene product		0.208	0.41648	2.60906	2.60906	0.00106	3.27543	-1.53361	0.01818	0.04713	2.60906
GPR68	229055_at	GPR68,OGR1,MGC111379	G protein-coupled receptor 68	AI805006	0.14039	0.41635	2.60825	2.60825	0.00373	2.90032	-0.66004	0.13587	0.35221	2.60825
RCL1	222666_s_at	RCL1,RNAC,RPCL1	RNA terminal phosphate cyclase-like 1	BC001025	0.07957	0.41415	2.59509	2.59509	3.44666e-08	5.51709	-0.46234	0.21474	0.55387	2.59509
DLC1	210762_s_at	DLC1,HP,ARHGAP7,STARD12,FLJ21120,p122-RhoGAP	Deleted in liver cancer 1	AF026219	0.03446	0.41386	2.59335	2.59335	6.17262e-34	12.144	0.84337	4.34275	11.1936	2.59335
NGFB	206814_at	NGFB,NGF,HSAN5,Beta-NGF	gb:NM_002506.1 /DB_XREF=gi:4505390 /GEN=NGFB /FEA=FLmRNA /CNT=16 /TID=Hs.2561.0 /TIER=FL+Stack /STK=9 /UG=Hs.2561 /LL=4803 /DEF=Homo sapiens nerve growth factor, beta polypeptide (NGFB), mRNA. /PROD=nerve growth factor, beta polypeptide /FL=gb:NM_002506.1		0.07941	0.41324	2.58964	2.58964	1.12454e-07	5.30536	0.08946	0.76588	1.97128	2.58964
LMO4	227155_at	LMO4	LIM domain only 4	R10289	0.17669	0.41306	2.5886	2.5886	0.0095	2.59363	-1.30795	0.03068	0.07893	2.5886
DNAJB5	207453_s_at	DNAJB5,Hsc40,KIAA1045	gb:NM_012266.1 /DB_XREF=gi:6912421 /GEN=HSC40 /FEA=FLmRNA /CNT=5 /TID=Hs.237506.0 /TIER=FL /STK=0 /UG=Hs.237506 /LL=25822 /DEF=Homo sapiens heat shock cognate 40 (HSC40), mRNA. /PROD=heat shock cognate 40 /FL=gb:NM_012266.1 gb:AF088982.1		0.06099	0.40958	2.56789	2.56789	7.9679e-12	6.83912	-0.2581	0.34549	0.88177	2.56789
IFNE1	1553574_at	IFNE1,IFNT1,PRO655,MGC119018,MGC119020	interferon epsilon 1	NM_176891.1	0.07824	0.40872	2.56285	2.56285	1.4783e-08	5.66406	-0.62483	0.14864	0.37862	2.56285
SEC14L2	204541_at	SEC14L2,SPF,TAP,C22orf6,KIAA1186,KIAA1658,MGC65053	gb:NM_012429.1 /DB_XREF=gi:7110714 /GEN=SEC14L2 /FEA=FLmRNA /CNT=80 /TID=Hs.277728.0 /TIER=FL+Stack /STK=26 /UG=Hs.277728 /LL=23541 /DEF=Homo sapiens SEC14 (S. cerevisiae)-like 2 (SEC14L2), mRNA. /PROD=SEC14 (S. cerevisiae)-like 2 /FL=gb:NM_012429.1		0.06855	0.40858	2.56201	2.56201	3.02907e-10	6.29728	-0.41817	0.23926	0.60924	2.56201
PLXNA2	227032_at	PLXNA2,OCT,PLXN2,FLJ11751,FLJ30634,KIAA0463	Plexin A2	AI694545	0.16258	0.40809	2.55912	2.55912	0.00456	2.83655	-0.68327	0.13002	0.33071	2.55912
HEY1	44783_s_at	HEY1,CHF2,CHF-2,HERP2,HESR1,HRT-1,HESR-1	Hairy/enhancer-of-split related with YRPW motif 1	R61374	0.05864	0.40628	2.54846	2.54846	4.23793e-12	6.92901	-0.52488	0.18763	0.47526	2.54846
GLI2	207034_s_at	GLI2,THP2	gb:NM_030379.1 /DB_XREF=gi:13518230 /GEN=GLI2 /FEA=FLmRNA /CNT=6 /TID=Hs.111867.2 /TIER=FL /STK=0 /UG=Hs.111867 /LL=2736 /DEF=Homo sapiens GLI-Kruppel family member GLI2 (GLI2), transcript variant 1, mRNA. /PROD=GLI-Kruppel family member GLI2, isoform alpha /FL=gb:AB007295.1 gb:NM_030379.1		0.09573	0.40624	2.54824	2.54824	2e-05	4.32541	0.00693	0.63847	1.61705	2.54824
ITGAV	241769_at	ITGAV,CD51,MSK8,VNRA	Integrin, alpha V (vitronectin receptor, alpha polypeptide, antigen CD51)	AW962458	0.12912	0.406	2.54685	2.54685	0.00157	3.16116	-0.73334	0.11614	0.29399	2.54685
MICAL2	236475_at	MICAL2,KIAA0750,MICAL2PV1,MICAL2PV2,DKFZp686H2469,DKFZp686H03148	zh58h01.s1 Soares_fetal_liver_spleen_1NFLS_S1 Homo sapiens cDNA clone IMAGE:416305 3', mRNA sequence.	W86183	0.13414	0.40513	2.54173	2.54173	0.00158	3.15996	-0.78966	0.10212	0.25797	2.54173
TPM1	241400_at	TPM1,TMSA,HTM-alpha,TPM1-alpha,TPM1-kappa	Tropomyosin 1 (alpha)	AI860360	0.07095	0.4044	2.53745	2.53745	1.22159e-09	6.07738	-0.31577	0.30434	0.76755	2.53745
NRP2	214632_at	NRP2,NP2,NPN2,PRO2714,MGC126574,VEGF165R2	Neuropilin 2	AA295257	0.11659	0.40434	2.53711	2.53711	0.0002	3.71982	-0.81094	0.09732	0.24542	2.53711
228914_at	228914_at	228914_at	Transcribed locus, moderately similar to XP_512541.1 PREDICTED: similar to hypothetical protein [Pan troglodytes]	AI769673	0.07803	0.40261	2.527	2.527	1.79878e-08	5.63032	-0.43289	0.23288	0.5849	2.527
RICS	203431_s_at	RICS,GRIT,GC-GAP,MGC1892,p250GAP,KIAA0712,p200RhoGAP	Rho GTPase-activating protein		0.06103	0.40216	2.5244	2.5244	1.5217e-11	6.74582	-0.48297	0.20763	0.52094	2.5244
NKX3-1	209706_at	NKX3-1,NKX3A,NKX3.1	NK3 transcription factor related, locus 1 (Drosophila)	AF247704	0.06459	0.40202	2.5236	2.5236	2.46413e-10	6.32921	-0.11687	0.48245	1.21009	2.5236
CD274	227458_at	CD274,B7-H,B7H1,PDL1,PD-L1,PDCD1L1,PDCD1LG1	CD274 antigen	AI608902	0.08511	0.40159	2.5211	2.5211	2.36727e-06	4.71924	-0.23833	0.36492	0.91439	2.5211
FSTL3	203592_s_at	FSTL3,FLRG,FSRP	gb:NM_005860.1 /DB_XREF=gi:5031700 /GEN=FSTL3 /FEA=FLmRNA /CNT=129 /TID=Hs.25348.0 /TIER=FL+Stack /STK=33 /UG=Hs.25348 /LL=10272 /DEF=Homo sapiens follistatin-like 3 (secreted glycoprotein) (FSTL3), mRNA. /PROD=follistatin-like 3 glycoprotein /FL=gb:U76702.1 gb:NM_005860.1		0.08088	0.40149	2.52055	2.52055	5.1681e-07	5.01996	0.17165	0.93805	2.35	2.52055
PRDM1	228964_at	PRDM1,BLIMP1,PRDI-BF1,MGC118922,MGC118923,MGC118924,MGC118925	PR domain containing 1, with ZNF domain	AI692659	0.05238	0.39786	2.49954	2.49954	4.25866e-15	7.84707	0.07893	0.7609	1.89031	2.49954
FGF18	231382_at	FGF18,ZFGF5,FGF-18	Fibroblast growth factor 18	AI798863	0.15306	0.39545	2.4857	2.4857	0.00958	2.59078	-0.99797	0.06392	0.15791	2.4857
C6orf145	212923_s_at	C6orf145	Chromosome 6 open reading frame 145	AK024828	0.04595	0.39505	2.4834	2.4834	3.14302e-18	8.70617	0.67173	2.98905	7.37777	2.4834
ARHGEF3	218501_at	ARHGEF3,GEF3,STA3,XPLN,MGC118905,DKFZP434F2429	gb:NM_019555.1 /DB_XREF=gi:9506400 /GEN=ARHGEF3 /FEA=FLmRNA /CNT=116 /TID=Hs.25951.0 /TIER=FL+Stack /STK=61 /UG=Hs.25951 /LL=50650 /DEF=Homo sapiens Rho guanine nucleotide exchange factor (GEF) 3 (ARHGEF3), mRNA. /PROD=Rho guanine nucleotide exchange factor (GEF) 3 /FL=gb:AF249744.1 gb:NM_019555.1		0.16163	0.39438	2.47957	2.47957	0.00892	2.61494	-0.86634	0.08666	0.21356	2.47957
244025_at	244025_at	244025_at	Transcribed locus	BF590917	0.11731	0.39366	2.47546	2.47546	0.00034	3.57894	-0.76229	0.11021	0.27115	2.47546
LOC132430	238865_at	LOC132430	Similar to Polyadenylate-binding protein 4 (Poly(A)-binding protein 4) (PABP 4) (Inducible poly(A)-binding protein) (iPABP) (Activated-platelet protein-1) (APP-1)	AI822134	0.05889	0.39131	2.4621	2.4621	2.99133e-11	6.647	-0.26374	0.34828	0.85228	2.4621
TNC	241272_at	TNC,TN,HXB	QV0-HT0368-030100-080-d02 HT0368 Homo sapiens cDNA, mRNA sequence.	BE156417	0.11946	0.39114	2.46115	2.46115	0.00038	3.55592	-1.14168	0.04614	0.11287	2.46115
TRIB1	239818_x_at	TRIB1,C8FW,GIG2,SKIP1	Tribbles homolog 1 (Drosophila)	AA576947	0.13579	0.39106	2.46069	2.46069	0.00103	3.28128	-0.99885	0.06411	0.1568	2.46069
NEURL	224817_at	NEURL,RNF67,h-neu,NEURL1	Neuralized-like (Drosophila)	W93554	0.08156	0.3908	2.45925	2.45925	1.77079e-06	4.77796	0.78763	3.92242	9.58744	2.45925
EGR1	201693_s_at	EGR1,TIS8,AT225,G0S30,NGFI-A,ZNF225,KROX-24,ZIF-268	Early growth response 1	AV733950	0.14822	0.38912	2.44972	2.44972	0.0098	2.58278	-0.76888	0.10912	0.26568	2.44972
RHOB	212099_at	RHOB,ARH6,ARHB,RHOH6	Ras homolog gene family, member B	AI263909	0.04923	0.38856	2.4466	2.4466	1.32194e-15	7.99253	1.02921	6.85892	16.6788	2.4466
NET1	201830_s_at	NET1,NET1A,ARHGEF8	gb:NM_005863.1 /DB_XREF=gi:5031938 /GEN=NET1 /FEA=FLmRNA /CNT=238 /TID=Hs.25155.0 /TIER=FL+Stack /STK=24 /UG=Hs.25155 /LL=10276 /DEF=Homo sapiens neuroepithelial cell transforming gene 1 (NET1), mRNA. /PROD=neuroepithelial cell transforming gene 1 /FL=gb:NM_005863.1 gb:U02081.1		0.03332	0.38778	2.44217	2.44217	9.28035e-32	11.7269	0.90426	5.14875	12.4975	2.44217
NFKBIZ	223218_s_at	NFKBIZ,IKBZ,INAP,MAIL,FLJ30225,FLJ34463	Nuclear factor of kappa light polypeptide gene enhancer in B-cells inhibitor, zeta	AB037925	0.0681	0.38734	2.4397	2.4397	3.59355e-08	5.50974	0.16585	0.94083	2.28134	2.4397
RAB30	228390_at	RAB30	CDNA clone IMAGE:5259272	AA489100	0.09604	0.38667	2.43597	2.43597	2e-05	4.2383	-0.47408	0.21573	0.52231	2.43597
230345_at	230345_at	230345_at	Transcribed locus	AI654547	0.08769	0.38521	2.4278	2.4278	6.68233e-06	4.50356	0.23668	1.11021	2.67894	2.4278
TSHZ3	223392_s_at	TSHZ3,TSH3,ZNF537,KIAA1474	Zinc finger protein 537	BF510588	0.0654	0.38502	2.42669	2.42669	7.48446e-09	5.77968	0.21385	1.05359	2.54116	2.42669
DHFRP1	216659_at	DHFRP1	Dihydrofolate reductase pseudogene 1	J00146	0.21535	0.38299	2.41542	2.41542	0.0068	2.70629	-1.53333	0.0189	0.04538	2.41542
ITGAV	232797_at	ITGAV,CD51,MSK8,VNRA	Integrin, alpha V (vitronectin receptor, alpha polypeptide, antigen CD51)	AU144005	0.1127	0.38134	2.40624	2.40624	0.00084	3.34021	-0.83633	0.09426	0.22543	2.40624
LOC286044	1552670_a_at	LOC286044	hypothetical protein LOC286044	NM_024607.1	0.08447	0.38133	2.40618	2.40618	1.68548e-06	4.78789	-0.71837	0.12368	0.29578	2.40618
DNM3	235891_at	DNM3,Dyna III,KIAA0820,MGC70433	Dynamin 3	AI961147	0.09462	0.3807	2.40271	2.40271	1e-05	4.36203	-0.29763	0.3261	0.77875	2.40271
TRIM62	219272_at	TRIM62,FLJ10759,FLJ16558	gb:NM_018207.1 /DB_XREF=gi:8922647 /GEN=FLJ10759 /FEA=FLmRNA /CNT=49 /TID=Hs.15921.0 /TIER=FL+Stack /STK=20 /UG=Hs.15921 /LL=55223 /DEF=Homo sapiens hypothetical protein FLJ10759 (FLJ10759), mRNA. /PROD=hypothetical protein FLJ10759 /FL=gb:BC001222.1 gb:NM_018207.1		0.07193	0.38029	2.40046	2.40046	2.99897e-08	5.5415	-0.39567	0.26032	0.62108	2.40046
LIMK2	217475_s_at	LIMK2	Human PAC clone RP3-515N1 from 22q11.2-q22, complete sequence.	AC002073	0.08608	0.3801	2.39939	2.39939	2e-05	4.24001	-0.68867	0.13262	0.31626	2.39939
DOC1	1554966_a_at	DOC1,GIP90	downregulated in ovarian cancer 1	AF329092	0.08741	0.37938	2.3954	2.3954	9.48087e-06	4.42869	0.02255	0.68263	1.62521	2.3954
HOXD10	207373_at	HOXD10,HOX4,HOX4D,HOX4E,Hox-4.4	gb:NM_002148.1 /DB_XREF=gi:4504470 /GEN=HOXD10 /FEA=FLmRNA /CNT=4 /TID=Hs.123070.0 /TIER=FL /STK=0 /UG=Hs.123070 /LL=3236 /DEF=Homo sapiens homeo box D10 (HOXD10), mRNA. /PROD=homeo box D10 /FL=gb:NM_002148.1		0.13514	0.37932	2.3951	2.3951	0.00401	2.87761	-0.94016	0.07439	0.17708	2.3951
HOXD11	214604_at	HOXD11,HOX4,HOX4F	gb:NM_021192.1 /DB_XREF=gi:10864000 /GEN=HOXD11 /FEA=FLmRNA /CNT=13 /TID=Hs.285508.0 /TIER=ConsEnd /STK=0 /UG=Hs.285508 /LL=3237 /DEF=Homo sapiens homeo box D11 (HOXD11), mRNA. /PROD=homeo box D11 /FL=gb:NM_021192.1		0.05911	0.37874	2.39189	2.39189	2.12883e-11	6.6969	-0.32651	0.30581	0.727	2.39189
DKFZp586C0721	1558828_s_at	DKFZp586C0721	hypothetical protein DKFZp586C0721	AL703532	0.10685	0.37813	2.3885	2.3885	0.00063	3.41868	-0.34564	0.29284	0.69518	2.3885
RUNX1	208129_x_at	RUNX1,AML1,CBFA2,EVI-1,AMLCR1,PEBP2A2,PEBP2aB,AML1-EVI-1	gb:NM_001754.1 /DB_XREF=gi:4502592 /GEN=RUNX1 /FEA=FLmRNA /CNT=2 /TID=Hs.129914.0 /TIER=FL /STK=0 /UG=Hs.129914 /LL=861 /DEF=Homo sapiens runt-related transcription factor 1 (acute myeloid leukemia 1; aml1 oncogene) (RUNX1), mRNA. /PROD=runt-related transcription factor 1 (acutemyeloid leukemia 1; aml1 oncogene) /FL=gb:NM_001754.1		0.11498	0.37812	2.38847	2.38847	0.00078	3.35901	-0.65091	0.145	0.34421	2.38847
LMCD1	227317_at	LMCD1	LIM and cysteine-rich domains 1	AA045042	0.1066	0.37797	2.38763	2.38763	9e-05	3.9068	-0.66568	0.14017	0.33264	2.38763
227755_at	227755_at	227755_at	CDNA FLJ42435 fis, clone BLADE2006849	AA042983	0.04745	0.37782	2.38684	2.38684	4.74134e-16	8.11795	-0.43494	0.23849	0.56578	2.38684
LTBP2	223690_at	LTBP2,LTBP3,MSTP031,C14orf141	Latent transforming growth factor beta binding protein 2	AF113211	0.0472	0.37738	2.38443	2.38443	4.05058e-16	8.13704	0.42624	1.7333	4.10775	2.38443
RHOB	1553962_s_at	RHOB,ARH6,ARHB,RHOH6	Ras homolog gene family, member B	BI668074	0.07716	0.37718	2.3833	2.3833	4.34215e-07	5.05331	0.49254	2.01966	4.78413	2.3833
VEGF	210512_s_at	VEGF,VPF,VEGFA,MGC70609	Vascular endothelial growth factor	AF022375	0.11739	0.37598	2.37672	2.37672	0.00122	3.23364	0.31265	1.33657	3.15729	2.37672
238847_at	238847_at	238847_at	Transcribed locus	AW378585	0.1081	0.37513	2.37207	2.37207	0.00025	3.65793	-0.59854	0.16414	0.38699	2.37207
COL27A1	225293_at	COL27A1,FLJ11895,KIAA1870,MGC11337,RP11-82I1.1	Collagen, type XXVII, alpha 1	AK021957	0.0555	0.37447	2.36849	2.36849	4.55152e-12	6.9189	0.19201	1.01415	2.38736	2.36849
MTSS1	203037_s_at	MTSS1,MIM,MIMA,MIMB,FLJ44694,KIAA0429	gb:NM_014751.1 /DB_XREF=gi:7662113 /GEN=KIAA0429 /FEA=FLmRNA /CNT=119 /TID=Hs.77694.0 /TIER=FL+Stack /STK=50 /UG=Hs.77694 /LL=9788 /DEF=Homo sapiens KIAA0429 gene product (KIAA0429), mRNA. /PROD=KIAA0429 gene product /FL=gb:NM_014751.1 gb:AB007889.1		0.12309	0.37446	2.36845	2.36845	0.00121	3.23669	-0.85164	0.09172	0.2159	2.36845
ANXA8	203074_at	ANXA8,ANX8,ANXA8L2,FLJ32754,VAC beta	gb:NM_001630.1 /DB_XREF=gi:4502112 /GEN=ANXA8 /FEA=FLmRNA /CNT=158 /TID=Hs.87268.0 /TIER=FL+Stack /STK=52 /UG=Hs.87268 /LL=244 /DEF=Homo sapiens annexin A8 (ANXA8), mRNA. /PROD=annexin VIII /FL=gb:M81844.1 gb:NM_001630.1 gb:BC004376.1		0.14529	0.37429	2.36748	2.36748	0.00608	2.74352	-0.87706	0.08652	0.20359	2.36748
SMG6	214940_s_at	SMG6,EST1A,SMG-6,C17orf31,KIAA0732	Chromosome 17 open reading frame 13	AB018275	0.14062	0.37426	2.36732	2.36732	0.00286	2.98198	-0.50438	0.20409	0.4802	2.36732
DUSP16	224832_at	DUSP16,MKP7,MKP-7,KIAA1700,MGC129701,MGC129702	Dual specificity phosphatase 16	AB051487	0.14616	0.3741	2.36649	2.36649	0.00428	2.85689	-0.72024	0.12418	0.29207	2.36649
ABTB2	213497_at	ABTB2,DKFZP586C1619	Ankyrin repeat and BTB (POZ) domain containing 2	AL050374	0.11429	0.37177	2.35382	2.35382	0.00155	3.16444	-0.14323	0.47012	1.09985	2.35382
PLEK2	218644_at	PLEK2	gb:NM_016445.1 /DB_XREF=gi:7706642 /GEN=PLEK2 /FEA=FLmRNA /CNT=92 /TID=Hs.39957.0 /TIER=FL+Stack /STK=49 /UG=Hs.39957 /LL=26499 /DEF=Homo sapiens pleckstrin 2 (mouse) homolog (PLEK2), mRNA. /PROD=pleckstrin 2 (mouse) homolog /FL=gb:NM_016445.1 gb:BC001226.1 gb:AF228603.1		0.13951	0.37129	2.35122	2.35122	0.00556	2.77245	-0.22968	0.38548	0.90083	2.35122
CTPS	202613_at	CTPS	gb:NM_001905.1 /DB_XREF=gi:4503132 /GEN=CTPS /FEA=FLmRNA /CNT=153 /TID=Hs.251871.0 /TIER=FL+Stack /STK=37 /UG=Hs.251871 /LL=1503 /DEF=Homo sapiens CTP synthase (CTPS), mRNA. /PROD=CTP synthase /FL=gb:NM_001905.1		0.02871	0.37114	2.35037	2.35037	2.78554e-38	12.9369	0.41865	1.71556	4.00763	2.35037
SLC35F2	218826_at	SLC35F2,HSNOV1,FLJ13018,DKFZp667H1615	gb:NM_017515.1 /DB_XREF=gi:13435132 /GEN=HSNOV1 /FEA=FLmRNA /CNT=59 /TID=Hs.9711.0 /TIER=FL+Stack /STK=18 /UG=Hs.9711 /LL=54733 /DEF=Homo sapiens novel protein (HSNOV1), mRNA. /PROD=novel protein /FL=gb:NM_017515.1		0.11503	0.37096	2.34941	2.34941	0.00116	3.24889	-0.39281	0.26488	0.61851	2.34941
2012-03-04	213256_at	MARCH3,RNF173,MGC48332,MARCH-III	Membrane-associated ring finger (C3HC4) 3	AW593996	0.0777	0.37063	2.34762	2.34762	2.41269e-06	4.71537	-0.03264	0.60726	1.41692	2.34762
TMEM132A	218834_s_at	TMEM132A,GBP,FLJ20539,HSPA5BP1,MGC138669,DKFZp547E212	gb:NM_017870.1 /DB_XREF=gi:8923509 /GEN=FLJ20539 /FEA=FLmRNA /CNT=61 /TID=Hs.118552.0 /TIER=FL+Stack /STK=16 /UG=Hs.118552 /LL=54972 /DEF=Homo sapiens hypothetical protein FLJ20539 (FLJ20539), mRNA. /PROD=hypothetical protein FLJ20539 /FL=gb:NM_017870.1		0.12854	0.37055	2.34719	2.34719	0.00209	3.07775	-0.75511	0.11506	0.26843	2.34719
DCAMKL2	216724_at	DCAMKL2,DCK2,DCDC3,MGC45428,DKFZp761I032	Doublecortin and CaM kinase-like 2	AL359602	0.13375	0.36865	2.33693	2.33693	0.00605	2.74491	-0.94124	0.07512	0.17448	2.33693
ITGAV	236251_at	ITGAV,CD51,MSK8,VNRA	Integrin, alpha V (vitronectin receptor, alpha polypeptide, antigen CD51)	AA228366	0.11642	0.36571	2.3212	2.3212	0.00135	3.20618	-0.68536	0.13586	0.31345	2.3212
GARNL4	213280_at	GARNL4,RAP1GA3,KIAA1039,DKFZp686O238	GTPase activating Rap/RanGAP domain-like 4	AK000478	0.0779	0.3653	2.31899	2.31899	1.95035e-06	4.7585	-0.52557	0.19639	0.45264	2.31899
HAS2	230372_at	HAS2,MGC126241,MGC126242	Hyaluronan synthase 2	AI374739	0.08685	0.36511	2.31801	2.31801	4e-05	4.13461	0.07543	0.78379	1.80576	2.31801
SH3GLP3	230099_at	SH3GLP3,CNSA-P3	SH3-domain GRB2-like pseudogene 3	AI139993	0.07988	0.36504	2.31763	2.31763	1.95292e-06	4.75824	-0.30423	0.32702	0.7533	2.31763
C3orf52	219474_at	C3orf52,TTMP,FLJ23186	gb:NM_024616.1 /DB_XREF=gi:13375833 /GEN=FLJ23186 /FEA=FLmRNA /CNT=35 /TID=Hs.30085.0 /TIER=FL+Stack /STK=19 /UG=Hs.30085 /LL=79669 /DEF=Homo sapiens hypothetical protein FLJ23186 (FLJ23186), mRNA. /PROD=hypothetical protein FLJ23186 /FL=gb:NM_024616.1		0.05154	0.36367	2.31031	2.31031	1.01083e-12	7.12902	-0.28708	0.34073	0.7824	2.31031
FOXO3A	224889_at	FOXO3A,AF6q21,FKHRL1,FKHRL1P2,MGC12739,MGC31925,DKFZp781A0677	Forkhead box O3A	BE888885	0.07849	0.35902	2.28569	2.28569	5.41324e-06	4.5481	-0.06912	0.56585	1.28547	2.28569
213146_at	213146_at	213146_at	aa75f03.s1 NCI_CGAP_GCB1 Homo sapiens cDNA clone IMAGE:826781 3', mRNA sequence.	AA521267	0.13106	0.35857	2.28336	2.28336	0.00473	2.82485	-0.52303	0.19907	0.45178	2.28336
KLF7	204334_at	KLF7,UKLF	Kruppel-like factor 7 (ubiquitous)	AA488672	0.06581	0.35851	2.28302	2.28302	1.86583e-08	5.624	0.18343	1.01276	2.29806	2.28302
LRRC8C	223533_at	LRRC8C,AD158,FAD158,MGC138551,DKFZp586J1119	Leucine rich repeat containing 8 family, member C	AL136919	0.0817	0.3585	2.28296	2.28296	7.58963e-06	4.47644	-0.1342	0.48739	1.10591	2.28296
LOC440701	225722_at	LOC440701	601854316F1 NIH_MGC_57 Homo sapiens cDNA clone IMAGE:4074459 5', mRNA sequence.	BF246937	0.05011	0.35837	2.28228	2.28228	1.84636e-14	7.6609	0.07061	0.78118	1.772	2.28228
KIAA0194	212431_at	KIAA0194,SMF	KIAA0194 protein	D83778	0.10189	0.35783	2.27943	2.27943	0.00026	3.65623	-0.39602	0.26693	0.60474	2.27943
C10orf22	212500_at	C10orf22,FLJ14547	Chromosome 10 open reading frame 22	AL049319	0.02959	0.35699	2.27507	2.27507	6.74095e-35	12.3238	0.24144	1.1595	2.62186	2.27507
HIC1	208461_at	HIC1,hic-1,ZBTB29	gb:NM_006497.1 /DB_XREF=gi:5729870 /GEN=HIC1 /FEA=FLmRNA /CNT=9 /TID=Hs.72956.0 /TIER=FL /STK=0 /UG=Hs.72956 /LL=3090 /DEF=Homo sapiens hypermethylated in cancer 1 (HIC1), mRNA. /PROD=hypermethylated in cancer 1 /FL=gb:NM_006497.1		0.13251	0.35632	2.27152	2.27152	0.00715	2.68974	-0.4161	0.25531	0.5764	2.27152
CSPG2	204620_s_at	CSPG2,VERSICAN,DKFZp686K06110	gb:NM_004385.1 /DB_XREF=gi:4758081 /GEN=CSPG2 /FEA=FLmRNA /CNT=59 /TID=Hs.81800.0 /TIER=FL /STK=0 /UG=Hs.81800 /LL=1462 /DEF=Homo sapiens chondroitin sulfate proteoglycan 2 (versican) (CSPG2), mRNA. /PROD=chondroitin sulfate proteoglycan 2 (versican) /FL=gb:NM_004385.1		0.11171	0.35611	2.27046	2.27046	0.00141	3.19195	-0.09867	0.53039	1.1969	2.27046
KLF7	1555420_a_at	KLF7,UKLF	Kruppel-like factor 7 (ubiquitous)	BC012919	0.06267	0.35458	2.26247	2.26247	6.16759e-09	5.81215	0.21914	1.10453	2.48373	2.26247
CCDC32	1560814_a_at	CCDC32,FLJ25915,MGC20481	Homo sapiens cDNA FLJ25915 fis, clone CBR04830.	AK098781	0.13187	0.35111	2.24444	2.24444	0.00286	2.98277	-0.82586	0.09998	0.22303	2.24444
RUNX1	211182_x_at	RUNX1,AML1,CBFA2,EVI-1,AMLCR1,PEBP2A2,PEBP2aB,AML1-EVI-1	Homo sapiens clone L2 AML1/AMP19 fusion protein (AML1/AMP19 fusion) mRNA, complete cds.	AF312387	0.12972	0.35109	2.24435	2.24435	0.00671	2.71102	-0.8487	0.09486	0.2116	2.24435
SMURF2	232020_at	SMURF2,MGC138150	SMAD specific E3 ubiquitin protein ligase 2	AU157259	0.04126	0.35086	2.24316	2.24316	4.93969e-18	8.65476	-0.00842	0.65687	1.46449	2.24316
SPECC1	244461_at	SPECC1,NSP,FLJ36955,HCMOGT-1	Spectrin domain with coiled-coils 1	AI539783	0.12583	0.34965	2.23691	2.23691	0.00214	3.06941	-0.89794	0.08483	0.18861	2.23691
CD274	223834_at	CD274,B7-H,B7H1,PDL1,PD-L1,PDCD1L1,PDCD1LG1	CD274 antigen	AF233516	0.08008	0.34921	2.23464	2.23464	4.8063e-06	4.57307	-0.65386	0.14889	0.33068	2.23464
FZD8	224325_at	FZD8,FZ-8,hFZ8	Frizzled homolog 8 (Drosophila)	AB043703	0.11504	0.3481	2.22896	2.22896	0.00153	3.1696	-1.05432	0.05929	0.13134	2.22896
GPR56	212070_at	GPR56,BFPP,TM7LN4,TM7XN1,DKFZp781L1398	G protein-coupled receptor 56	AL554008	0.11023	0.34659	2.22119	2.22119	0.0007	3.38994	-0.49914	0.21325	0.47079	2.22119
PALM2	1554640_at	PALM2,AKAP2	Paralemmin 2	BC039306	0.07424	0.34653	2.2209	2.2209	6.94478e-07	4.9629	-0.63526	0.15588	0.34409	2.2209
ADAMTS2	236901_at	ADAMTS2,NPI,PCINP,PCPNI,hPCPNI,ADAM-TS2,ADAMTS-3	ADAM metallopeptidase with thrombospondin type 1 motif, 2	AA035730	0.06453	0.34616	2.21901	2.21901	9.14711e-08	5.3429	0.11972	0.8871	1.95649	2.21901
C10orf22	212502_at	C10orf22,FLJ14547	Chromosome 10 open reading frame 22	AV713053	0.03179	0.34475	2.21181	2.21181	1.13245e-27	10.9016	0.51769	2.22148	4.88356	2.21181
PSME4	237180_at	PSME4,PA200,FLJ21864,KIAA0077,MGC138374	ye54e08.s1 Soares fetal liver spleen 1NFLS Homo sapiens cDNA clone IMAGE:121574 3', mRNA sequence.	T97717	0.12135	0.34318	2.20383	2.20383	0.00291	2.97708	-0.82544	0.101	0.22122	2.20383
SMOX	1555680_a_at	SMOX,PAO,SMO,PAOh1,MGC1010,C20orf16,FLJ20746,dJ779E11.1	Spermine oxidase	AY033891	0.07262	0.34317	2.2038	2.2038	1.48401e-06	4.81338	-0.4227	0.25529	0.55919	2.2038
RICS	229648_at	RICS,GRIT,GC-GAP,MGC1892,p250GAP,KIAA0712,p200RhoGAP	Rho GTPase-activating protein	AW025358	0.08144	0.34298	2.20284	2.20284	9.07833e-06	4.43804	-0.9868	0.06967	0.15253	2.20284
NPR3	219789_at	NPR3,NPRC,ANPRC	Natriuretic peptide receptor C/guanylate cyclase C (atrionatriuretic peptide receptor C)	AI628360	0.0715	0.34285	2.20215	2.20215	4.90384e-07	5.03004	-0.26562	0.36667	0.80255	2.20215
MYO10	1554026_a_at	MYO10,FLJ10639,FLJ21066,FLJ43256,KIAA0799,MGC131988	Myosin X	BC041694	0.12246	0.34262	2.20099	2.20099	0.00602	2.74677	-0.51184	0.20806	0.45514	2.20099
EPB41L4A	228259_s_at	EPB41L4A,NBL4,EPB41L4,FLJ38738	Erythrocyte membrane protein band 4.1 like 4A	AW590155	0.10155	0.34238	2.19979	2.19979	0.00052	3.46877	-0.54432	0.19311	0.42222	2.19979
ETV6	205585_at	ETV6,TEL	gb:NM_001987.1 /DB_XREF=gi:4503610 /GEN=ETV6 /FEA=FLmRNA /CNT=38 /TID=Hs.169081.0 /TIER=FL /STK=0 /UG=Hs.169081 /LL=2120 /DEF=Homo sapiens ets variant gene 6 (TEL oncogene) (ETV6), mRNA. /PROD=ets variant gene 6 (TEL oncogene) /FL=gb:NM_001987.1 gb:U11732.1		0.107	0.34218	2.19875	2.19875	0.00077	3.36219	-0.79575	0.10827	0.2366	2.19875
AXUD1	225557_at	AXUD1,URAX1,TAIP-3,DKFZp566F164	AXIN1 up-regulated 1	AI091372	0.0592	0.34149	2.19526	2.19526	2.55784e-09	5.95772	-0.19522	0.43188	0.94231	2.19526
PLK3	204958_at	PLK3,CNK,FNK,PRK	gb:NM_004073.1 /DB_XREF=gi:4758015 /GEN=CNK /FEA=FLmRNA /CNT=62 /TID=Hs.153640.0 /TIER=FL+Stack /STK=28 /UG=Hs.153640 /LL=1263 /DEF=Homo sapiens cytokine-inducible kinase (CNK), mRNA. /PROD=cytokine-inducible kinase /FL=gb:U56998.1 gb:NM_004073.1		0.11024	0.34116	2.19359	2.19359	0.00078	3.35987	-0.29525	0.34316	0.74817	2.19359
ANKRD15	213005_s_at	ANKRD15,KANK,KIAA0172,MGC43128,DKFZp451G231	Ankyrin repeat domain 15	D79994	0.05852	0.34114	2.19351	2.19351	1.08283e-08	5.71722	0.50275	2.1553	4.69887	2.19351
SKI	229265_at	SKI,SKV	V-ski sarcoma viral oncogene homolog (avian)	AA927480	0.06414	0.34029	2.18921	2.18921	1.04281e-07	5.3191	0.53383	2.31749	5.04255	2.18921
DIXDC1	214724_at	DIXDC1,KIAA1735	DIX domain containing 1	AF070621	0.05838	0.33975	2.18649	2.18649	6.84348e-09	5.79472	0.08687	0.82855	1.80058	2.18649
HAS2	206432_at	HAS2,MGC126241,MGC126242	gb:NM_005328.1 /DB_XREF=gi:4885390 /GEN=HAS2 /FEA=FLmRNA /CNT=15 /TID=Hs.159226.0 /TIER=FL /STK=0 /UG=Hs.159226 /LL=3037 /DEF=Homo sapiens hyaluronan synthase 2 (HAS2), mRNA. /PROD=hyaluronan synthase 2 /FL=gb:U54804.1 gb:NM_005328.1		0.07062	0.33897	2.18256	2.18256	1.78774e-06	4.77605	0.27537	1.28	2.77666	2.18256
RAB30	229072_at	RAB30	CDNA clone IMAGE:5259272	BF968097	0.06906	0.33827	2.17905	2.17905	5.32541e-07	5.0142	-0.43189	0.25137	0.5444	2.17905
237290_at	237290_at	237290_at	Transcribed locus	AW138872	0.11351	0.33786	2.177	2.177	0.00171	3.13657	-0.90236	0.08512	0.18418	2.177
PGM2L1	235149_at	PGM2L1,BM32A,FLJ32029	Phosphoglucomutase 2-like 1	AV753544	0.08509	0.33777	2.17656	2.17656	3e-05	4.17247	-0.82764	0.10111	0.21873	2.17656
CALM2	235190_at	CALM2,PHKD,CAMII,PHKD2	Calmodulin 2 (phosphorylase kinase, delta)	BF591288	0.04646	0.33574	2.16643	2.16643	1.49457e-13	7.38764	0.33757	1.48261	3.1924	2.16643
TNS1	221748_s_at	TNS1,TNS,MGC88584	Tensin 1	AL046979	0.04866	0.33533	2.16436	2.16436	4.83956e-12	6.9102	0.5682	2.5227	5.42675	2.16436
ATP10A	214255_at	ATP10A,ATPVA,ATPVC,ATP10C,KIAA0566	ATPase, Class V, type 10A	N35112	0.06446	0.33477	2.16157	2.16157	7.41289e-08	5.38086	0.07523	0.81129	1.74297	2.16157
LARP6	218651_s_at	LARP6,FLJ11196	gb:NM_018357.1 /DB_XREF=gi:8922933 /GEN=FLJ11196 /FEA=FLmRNA /CNT=81 /TID=Hs.6166.0 /TIER=FL+Stack /STK=36 /UG=Hs.6166 /LL=55323 /DEF=Homo sapiens hypothetical protein FLJ11196 (FLJ11196), mRNA. /PROD=hypothetical protein FLJ11196 /FL=gb:NM_018357.1		0.04554	0.3342	2.15872	2.15872	1.90213e-13	7.3555	0.52787	2.30196	4.93902	2.15872
TSPAN13	217979_at	TSPAN13,NET-6,TM4SF13,FLJ22934	gb:NM_014399.1 /DB_XREF=gi:7657372 /GEN=NET-6 /FEA=FLmRNA /CNT=217 /TID=Hs.284243.0 /TIER=FL+Stack /STK=10 /UG=Hs.284243 /LL=27075 /DEF=Homo sapiens tetraspan NET-6 protein (NET-6), mRNA. /PROD=tetraspan NET-6 protein /FL=gb:AF120265.1 gb:NM_014399.1 gb:AF100759.1		0.05253	0.33345	2.15499	2.15499	1.79312e-10	6.37809	0.73822	3.73963	8.00976	2.15499
ADAM19	209765_at	ADAM19,MLTNB,FKSG34,MADDAM	ADAM metallopeptidase domain 19 (meltrin beta)	Y13786	0.03455	0.33336	2.15458	2.15458	1.26938e-22	9.78787	0.41339	1.77024	3.79088	2.15458
FZD8	227405_s_at	FZD8,FZ-8,hFZ8	Frizzled homolog 8 (Drosophila)	AW340311	0.09684	0.33326	2.15406	2.15406	0.00058	3.44209	-0.43824	0.24915	0.53341	2.15406
SPSB1	226075_at	SPSB1,SSB1,SSB-1	SplA/ryanodine receptor domain and SOCS box containing 1	AF131840	0.12903	0.33289	2.15224	2.15224	0.00871	2.6233	-0.26887	0.36814	0.78749	2.15224
TRIM62	58308_at	TRIM62,FLJ10759,FLJ16558	Tripartite motif-containing 62	R71157	0.06565	0.33278	2.15169	2.15169	7.47097e-08	5.37946	-0.41805	0.26115	0.55849	2.15169
NRP2	219367_s_at	NRP2,NP2,NPN2,PRO2714,MGC126574,VEGF165R2	gb:NM_018534.1 /DB_XREF=gi:8924189 /GEN=PRO2714 /FEA=FLmRNA /CNT=61 /TID=Hs.63382.0 /TIER=FL /STK=0 /UG=Hs.63382 /LL=55403 /DEF=Homo sapiens hypothetical protein PRO2714 (PRO2714), mRNA. /PROD=hypothetical protein PRO2714 /FL=gb:NM_018534.1		0.09539	0.33263	2.15096	2.15096	0.00023	3.684	-1.00304	0.06792	0.14519	2.15096
IVNS1ABP	244235_at	IVNS1ABP,ND1,NS-1,NS1-BP,HSPC068,FLJ10069,FLJ10411,FLJ10962,FLJ35593,KIAA0850,DKFZp686K06216	Influenza virus NS1A binding protein	AW273860	0.11116	0.33188	2.14723	2.14723	0.00153	3.16813	-1.0171	0.06581	0.14045	2.14723
UCK2	209825_s_at	UCK2,UK,UMPK,TSA903	Uridine-cytidine kinase 2	BC002906	0.04456	0.3311	2.1434	2.1434	2.83683e-14	7.60556	0.60583	2.7644	5.88912	2.1434
FGF2	204422_s_at	FGF2,BFGF,FGFB,HBGH-2	gb:NM_002006.1 /DB_XREF=gi:4503698 /GEN=FGF2 /FEA=FLmRNA /CNT=185 /TID=Hs.284244.0 /TIER=FL+Stack /STK=10 /UG=Hs.284244 /LL=2247 /DEF=Homo sapiens fibroblast growth factor 2 (basic) (FGF2), mRNA. /PROD=fibroblast growth factor 2 (basic) /FL=gb:NM_002006.1 gb:M27968.1		0.06219	0.33055	2.14069	2.14069	1.59933e-07	5.24074	0.69669	3.40991	7.25507	2.14069
HOXD10	229400_at	HOXD10,HOX4,HOX4D,HOX4E,Hox-4.4	Homeo box D10	AW299531	0.0533	0.32992	2.13757	2.13757	2.1445e-11	6.69583	-0.14494	0.49139	1.04398	2.13757
SMURF1	212666_at	SMURF1,KIAA1625	SMAD specific E3 ubiquitin protein ligase 1	AB046845	0.03622	0.3296	2.13601	2.13601	2.80278e-20	9.22625	0.0542	0.77755	1.65074	2.13601
SMURF1	215458_s_at	SMURF1,KIAA1625	SMAD specific E3 ubiquitin protein ligase 1	AF199364	0.07295	0.32824	2.1293	2.1293	7.07834e-06	4.49132	-0.42529	0.25818	0.54639	2.1293
MAP3K4	216199_s_at	MAP3K4,MTK1,MEKK4,MAPKKK4,PRO0412,KIAA0213	Human DNA sequence from clone RP3-473J16 on chromosome 6q25.3-26 Contains 3' end of the MAP3K4 gene for mitogen-activated protein kinase kinase kinase 4 (MTK1, MEKK4, MAPKKK4, KIAA0213, homolog of yeast SSK2/SSK22 MAP kinase kinase kinase), the gene for lysophosphatidic acid acyltransferase-delta (LPAAT-delta) (FLJ23628, contains mRNA DKFZp434M038) and the gene for hypothetical protein FLJ23112 (…	AL109942	0.05526	0.32752	2.12581	2.12581	1.15681e-09	6.08612	-0.07817	0.57464	1.21412	2.12581
238395_at	238395_at	238395_at	Transcribed locus	AI254013	0.12531	0.32681	2.12231	2.12231	0.00561	2.7696	-0.94263	0.07858	0.16575	2.12231
EPHB2	209589_s_at	EPHB2,DRT,ERK,Hek5,EPHT3,Tyro5,MGC87492	EPH receptor B2	AF025304	0.10605	0.32571	2.11693	2.11693	0.0009	3.32032	-0.41889	0.26278	0.55289	2.11693
NAV1	227584_at	NAV1,POMFIL3,FLJ12560,FLJ14203,KIAA1151,MGC14961,steerin-1,DKFZp781D0314	Neuron navigator 1	BF339566	0.12439	0.32478	2.11243	2.11243	0.00664	2.71446	-0.17773	0.45836	0.96235	2.11243
C13orf25	232291_at	C13orf25,FLJ14178	Chromosome 13 open reading frame 25	AA256157	0.12378	0.32474	2.11225	2.11225	0.00412	2.86879	-1.01843	0.06615	0.13887	2.11225
DLC1	220512_at	DLC1,HP,ARHGAP7,STARD12,FLJ21120,p122-RhoGAP	gb:NM_024767.1 /DB_XREF=gi:13376110 /GEN=FLJ21120 /FEA=FLmRNA /CNT=5 /TID=Hs.133546.0 /TIER=FL /STK=0 /UG=Hs.133546 /LL=79824 /DEF=Homo sapiens hypothetical protein FLJ21120 (FLJ21120), mRNA. /PROD=hypothetical protein FLJ21120 /FL=gb:NM_024767.1		0.12031	0.32474	2.11222	2.11222	0.00392	2.88466	-0.95055	0.07734	0.16236	2.11222
C9orf91	221865_at	C9orf91,FLJ38045,MGC129868,MGC129869,DKFZp547P234,RP11-402G3.2	Chromosome 9 open reading frame 91	BF969986	0.07097	0.32434	2.11027	2.11027	5.50339e-06	4.54462	-0.54311	0.19772	0.41469	2.11027
RUSC2	213066_at	RUSC2,KIAA0375	RUN and SH3 domain containing 2	AB002373	0.06633	0.32348	2.10612	2.10612	7.11425e-07	4.95822	-0.24719	0.3912	0.81889	2.10612
CRISPLD2	221541_at	CRISPLD2,CRISP11,LCRISP2,MGC74865,DKFZP434B044	Cysteine-rich secretory protein LCCL domain containing 2	AL136861	0.06326	0.32335	2.10545	2.10545	3.54313e-07	5.092	0.87884	5.22987	10.9442	2.10545
FGF2	204421_s_at	FGF2,BFGF,FGFB,HBGH-2	Fibroblast growth factor 2 (basic)	M27968	0.04644	0.32315	2.1045	2.1045	1.61104e-12	7.06458	0.94126	6.03965	12.633	2.1045
COL7A1	217312_s_at	COL7A1,EBD1,EBR1,EBDCT	Homo sapiens collagen type VII (COL7A1) gene, promoter region and complete cds.	L23982	0.11465	0.323	2.10377	2.10377	0.00328	2.94028	-0.10619	0.54155	1.13236	2.10377
TLR4	224341_x_at	TLR4,TOLL,CD284,hToll	Human Toll protein homolog mRNA, complete cds and LINE-1 reverse transcriptase homolog, pseudogene.	U93091	0.10347	0.32094	2.09382	2.09382	0.0023	3.04797	-0.50727	0.21557	0.44861	2.09382
GABARAPL1	208868_s_at	GABARAPL1,ATG8,GEC1,APG8L	GABA(A) receptor-associated protein like 1	BF125756	0.06074	0.32006	2.0896	2.0896	9.56325e-08	5.33483	0.4466	1.94042	4.02999	2.0896
CALD1	205525_at	CALD1,CDM,H-CAD,L-CAD,NAG22,MGC21352	gb:NM_018495.3 /DB_XREF=gi:13236500 /GEN=LOC55873 /FEA=FLmRNA /CNT=35 /TID=Hs.283080.0 /TIER=FL /STK=0 /UG=Hs.283080 /LL=55873 /DEF=Homo sapiens NAG22 protein (LOC55873), mRNA. /PROD=NAG22 protein /FL=gb:AF247820.3 gb:NM_018495.3		0.06609	0.31988	2.08871	2.08871	5.88761e-07	4.99487	-0.32062	0.33172	0.68865	2.08871
BNC1	206581_at	BNC1,BNC,BSN1,HsT19447	gb:NM_001717.1 /DB_XREF=gi:4502438 /GEN=BNC /FEA=FLmRNA /CNT=22 /TID=Hs.64025.0 /TIER=FL /STK=0 /UG=Hs.64025 /LL=646 /DEF=Homo sapiens basonuclin (BNC), mRNA. /PROD=basonuclin /FL=gb:L03427.1 gb:NM_001717.1		0.09832	0.31976	2.08816	2.08816	0.00063	3.41872	-0.98867	0.07125	0.14787	2.08816
PTHLH	210355_at	PTHLH,HHM,PLP,PTHR,PTHRP,MGC14611	Parathyroid hormone-like hormone	J03580	0.10459	0.31936	2.08623	2.08623	0.00253	3.02009	-0.73357	0.12826	0.26594	2.08623
SNX25	1555388_s_at	SNX25,SBBI31,MSTP043,FLJ23161	Sorting nexin 25	BC029868	0.07995	0.31891	2.08404	2.08404	3e-05	4.19355	-0.21844	0.42017	0.87033	2.08404
FOXP1	1558996_at	FOXP1,QRF1,12CC4,hFKH1B,HSPC215,FLJ23741,MGC12942,MGC88572,MGC99551	Forkhead box P1	AA654769	0.12864	0.31796	2.07951	2.07951	0.007	2.69661	-0.80677	0.10854	0.22433	2.07951
CYR61	210764_s_at	CYR61,CCN1,GIG1,IGFBP10	Cysteine-rich, angiogenic inducer, 61	AF003114	0.09369	0.31741	2.07689	2.07689	0.00068	3.39613	1.2482	12.3259	25.4435	2.07689
FLJ16008	1568868_at	FLJ16008	FLJ16008 protein	BC039307	0.11956	0.31648	2.07241	2.07241	0.00877	2.6209	-1.01636	0.0671	0.13821	2.07241
COL4A2	237624_at	COL4A2,FLJ22259,DKFZp686I14213	Collagen, type IV, alpha 2	BE503711	0.09786	0.31448	2.06291	2.06291	0.00108	3.26879	-1.01009	0.06823	0.1399	2.06291
CXXC5	233955_x_at	CXXC5,HSPC195	CXXC finger 5	AK001782	0.10242	0.31423	2.06171	2.06171	0.00233	3.04406	0.72338	3.69484	7.57125	2.06171
BDKRB1	207510_at	BDKRB1,B1R,BKR1,B1BKR,BKB1R,BRADYB1	gb:NM_000710.1 /DB_XREF=gi:4502390 /GEN=BDKRB1 /FEA=FLmRNA /CNT=8 /TID=Hs.46348.0 /TIER=FL /STK=4 /UG=Hs.46348 /LL=623 /DEF=Homo sapiens bradykinin receptor B1 (BDKRB1), mRNA. /PROD=bradykinin receptor B1 /FL=gb:NM_000710.1 gb:U12512.1		0.05089	0.31267	2.05435	2.05435	9.59556e-11	6.47319	-0.45346	0.24634	0.50298	2.05435
GAL	214240_at	GAL,GALN,GLNN,MGC40167	Galanin	AL556409	0.10325	0.31036	2.04345	2.04345	0.00217	3.06597	0.08736	0.85803	1.74266	2.04345
NRP2	222877_at	NRP2,NP2,NPN2,PRO2714,MGC126574,VEGF165R2	Neuropilin 2	AK024680	0.11669	0.31006	2.04203	2.04203	0.00711	2.6917	-0.82881	0.10411	0.2113	2.04203
C11orf17	220987_s_at	C11orf17,BCA3,AKIP1	gb:NM_030952.1 /DB_XREF=gi:13569921 /GEN=DKFZP434J037 /FEA=FLmRNA /CNT=1 /TID=HsAffx.900135.196 /TIER=FL /STK=0 /DEF=Homo sapiens hypothetical protein DKFZp434J037 (DKFZP434J037), mRNA. /PROD=hypothetical protein DKFZp434J037 /FL=gb:NM_030952.1		0.10752	0.30958	2.03976	2.03976	0.00486	2.81598	-0.25183	0.39329	0.79733	2.03976
SNX25	227408_s_at	SNX25,SBBI31,MSTP043,FLJ23161	Sorting nexin 25	AW008976	0.04841	0.30878	2.03601	2.03601	9.58578e-11	6.47334	0.10598	0.89727	1.81571	2.03601
PSME4	212222_at	PSME4,PA200,FLJ21864,KIAA0077,MGC138374	Proteasome (prosome, macropain) activator subunit 4	AU143855	0.07731	0.30854	2.0349	2.0349	8e-05	3.95972	-0.00043	0.70246	1.42072	2.0349
NET1	201829_at	NET1,NET1A,ARHGEF8	Neuroepithelial cell transforming gene 1	AW263232	0.031	0.30821	2.03335	2.03335	1.27918e-23	10.0173	0.67177	3.30359	6.67644	2.03335
TRPA1	228438_at	TRPA1,ANKTM1	Transient receptor potential cation channel, subfamily A, member 1	AI948599	0.08856	0.30794	2.03209	2.03209	0.00015	3.78733	-0.8794	0.09289	0.1876	2.03209
LOC283537	214719_at	LOC283537,FKSG16	hypothetical protein LOC283537	AK026720	0.10129	0.30793	2.03205	2.03205	0.00148	3.17819	-0.92684	0.08328	0.16819	2.03205
DOC1	204135_at	DOC1,GIP90	downregulated in ovarian cancer 1		0.057	0.30762	2.03058	2.03058	3.73675e-08	5.50286	0.2538	1.26274	2.54846	2.03058
MSN	240960_at	MSN	Moesin	AA713522	0.10452	0.30745	2.02979	2.02979	0.00215	3.06871	-0.87028	0.09491	0.19148	2.02979
SYNE1	209447_at	SYNE1,8B,CPG2,MYNE1,MYNE-1,SYNE-1,SYNE-1B,FLJ30878,FLJ41140,KIAA0796,KIAA1262,KIAA1756,dJ398G3.1,dJ398G3.2,nesprin-1,RP3-398G3.1,RP11-809I23.2,DKFZp781J13156	Spectrin repeat containing, nuclear envelope 1	AF043290	0.06052	0.30622	2.02404	2.02404	1.52858e-07	5.24908	-0.40808	0.27551	0.55425	2.02404
LOC149478	1557049_at	LOC149478	hypothetical protein LOC149478	BQ183759	0.05136	0.30581	2.02215	2.02215	1.49798e-09	6.04458	-0.19972	0.44535	0.89508	2.02215
238517_at	238517_at	238517_at	Transcribed locus, weakly similar to NP_114018.1 flotillin 2 [Rattus norvegicus]	BF815640	0.10008	0.30556	2.02097	2.02097	0.0028	2.98914	-0.36132	0.30706	0.61678	2.02097
SPHK1	219257_s_at	SPHK1,SPHK	gb:NM_021972.1 /DB_XREF=gi:11464966 /GEN=SPHK1 /FEA=FLmRNA /CNT=45 /TID=Hs.68061.0 /TIER=FL /STK=0 /UG=Hs.68061 /LL=8877 /DEF=Homo sapiens sphingosine kinase 1 (SPHK1), mRNA. /PROD=sphingosine kinase 1 /FL=gb:AF238083.1 gb:AF200328.1 gb:NM_021972.1		0.04423	0.30538	2.02012	2.02012	6.6089e-12	6.86587	0.50177	2.24082	4.49913	2.02012
LOC284072	227452_at	LOC284072	hypothetical protein LOC284072	AI832118	0.07776	0.30503	2.01851	2.01851	0.00011	3.87253	-0.26479	0.38372	0.76983	2.01851
FLJ10357	58780_s_at	FLJ10357,SOLO	hypothetical protein FLJ10357	R42449	0.04802	0.30475	2.0172	2.0172	1.36276e-10	6.42	0.43396	1.91829	3.846	2.0172
C9orf70	229435_at	C9orf70,MGC16153	GLIS family zinc finger 3	AW025602	0.04883	0.30474	2.01714	2.01714	6.85226e-11	6.52386	-0.03957	0.64474	1.29261	2.01714
RAPGEF2	203096_s_at	RAPGEF2,RA-GEF,PDZGEF1,Rap GEP,Rap-GEP,CNrasGEF,PDZ-GEF1	Rap guanine nucleotide exchange factor (GEF) 2	BF439282	0.09945	0.30391	2.01329	2.01329	0.00254	3.0191	-0.46604	0.24173	0.48372	2.01329
RARA	203749_s_at	RARA,RAR,NR1B1	Retinoic acid receptor, alpha	AI806984	0.1071	0.30383	2.01295	2.01295	0.00408	2.87227	-0.02874	0.66171	1.32387	2.01295
NXPH4	221967_at	NXPH4,NPH4	wp62h02.x1 NCI_CGAP_Brn25 Homo sapiens cDNA clone IMAGE:2466387 3', mRNA sequence.	AI933199	0.09706	0.30366	2.01213	2.01213	0.00184	3.11477	-0.62544	0.16752	0.33501	2.01213
FCGR2C	211395_x_at	FCGR2C,CD32,FCGR2B,FcgammaRIIC	Fc fragment of IgG, low affinity IIc, receptor for (CD32)	U90940	0.11719	0.30352	2.01151	2.01151	0.00707	2.69356	-0.78443	0.11618	0.23227	2.01151
RAI17	212124_at	RAI17,Zimp10,FLJ13541,KIAA1224	Retinoic acid induced 17	AF070622	0.04752	0.30338	2.01085	2.01085	2.32946e-10	6.33788	0.78414	4.3031	8.60014	2.01085
PPAPDC1A	236044_at	PPAPDC1A,PPAPDC1,MGC120300	Phosphatidic acid phosphatase type 2 domain containing 1A	BF130943	0.04005	0.30263	2.00737	2.00737	5.6912e-14	7.515	0.1117	0.91562	1.82679	2.00737
SPEN	1556059_s_at	SPEN,MINT,SHARP,KIAA0929,RP1-134O19.1	Spen homolog, transcriptional regulator (Drosophila)	BM992098	0.08762	0.30258	2.00715	2.00715	0.00041	3.5314	-0.06319	0.61214	1.22116	2.00715
ZNF219	227855_at	ZNF219,ZFP219	Zinc finger protein 219	AV681494	0.0818	0.30223	2.00555	2.00555	0.00018	3.74837	-0.60095	0.17753	0.35387	2.00555
TMEM2	218113_at	TMEM2	gb:NM_013390.1 /DB_XREF=gi:7019554 /GEN=TMEM2 /FEA=FLmRNA /CNT=123 /TID=Hs.160417.0 /TIER=FL+Stack /STK=11 /UG=Hs.160417 /LL=23670 /DEF=Homo sapiens transmembrane protein 2 (TMEM2), mRNA. /PROD=transmembrane protein 2 /FL=gb:AF137030.1 gb:NM_013390.1		0.02028	0.30205	2.00472	2.00472	0	15.2623	0.39768	1.77004	3.52682	2.00472
HFF GENES DOWN-REGULATED IN RESPONSE TO TGF-b TREATMENT (3 hours)
Primary Sequence Name	Sequence Code	Sequence Name(s)	Sequence Description	Accession #	Log(Error)	Log(Ratio)	Ratio	Fold Change	P-value	X Dev	Log (Intensity)	Intensity1	Intensity2	Abs (Fold Change)
GAS1	204456_s_at	GAS1	Growth arrest-specific 1	AW611727	0.31734	-1.11018	0.07759	-12.8878	1.07113e-07	-5.31422	-0.90522	0.44792	0.03454	12.8878
231963_at	231963_at	231963_at	Homo sapiens, clone IMAGE:3869276, mRNA	BG111938	0.20001	-1.03559	0.09213	-10.8541	2.10323e-15	-7.9351	-0.91866	0.39854	0.03649	10.8541
KLF4	220266_s_at	KLF4,EZF,GKLF	gb:NM_004235.1 /DB_XREF=gi:4758321 /GEN=KLF4 /FEA=FLmRNA /CNT=11 /TID=Hs.7934.0 /TIER=FL /STK=0 /UG=Hs.7934 /LL=9314 /DEF=Homo sapiens Kruppel-like factor 4 (gut) (KLF4), mRNA. /PROD=Kruppel-like factor 4 (gut) /FL=gb:AF105036.1 gb:U70663.1 gb:AF022184.1 gb:NM_004235.1		0.25545	-0.93975	0.11488	-8.70472	1.79377e-06	-4.77537	-0.8539	0.41429	0.0473	8.70472
KIT	205051_s_at	KIT,PBT,SCFR,C-Kit,CD117	gb:NM_000222.1 /DB_XREF=gi:4557694 /GEN=KIT /FEA=FLmRNA /CNT=63 /TID=Hs.81665.0 /TIER=FL /STK=0 /UG=Hs.81665 /LL=3815 /DEF=Homo sapiens v-kit Hardy-Zuckerman 4 feline sarcoma viral oncogene homolog (KIT), mRNA. /PROD=v-kit Hardy-Zuckerman 4 feline sarcoma viraloncogene homolog precursor /FL=gb:NM_000222.1		0.27124	-0.9221	0.11965	-8.35794	1.29538e-07	-5.2795	-1.24904	0.16343	0.01944	8.35794
CYP1B1	202435_s_at	CYP1B1,CP1B,GLC3A	Cytochrome P450, family 1, subfamily B, polypeptide 1	AU154504	0.3709	-0.89938	0.12607	-7.93204	0.00113	-3.25716	-0.696	0.56888	0.07128	7.93204
BMP4	211518_s_at	BMP4,ZYME,BMP2B,BMP2B1	Homo sapiens BMP-4 mRNA for bone morphogenetic protein 4, complete cds.	D30751	0.20322	-0.86395	0.13679	-7.31052	2e-05	-4.28048	-1.32769	0.12753	0.01734	7.31052
KRTAP1-3	234880_x_at	KRTAP1-3,KAP1.2,KAP1.3,KAP1.6,KAP1.9,KAP1.8A,KAP1.8B,KRTAP1.3,MGC119903,MGC119904,MGC119905	Homo sapiens HB2B gene for high sulfur keratin.	X63338	0.29078	-0.83922	0.1448	-6.90589	0.00182	-3.11837	-0.74361	0.47569	0.06846	6.90589
DPF3	238532_at	DPF3,CERD4,FLJ14079	D4, zinc and double PHD fingers, family 3	AI125562	0.14934	-0.70617	0.19671	-5.08355	4.85082e-09	-5.85221	-0.91744	0.27351	0.05348	5.08355
ITGB8	226189_at	ITGB8	CDNA clone IMAGE:4794726	BF513121	0.14746	-0.69699	0.20092	-4.9772	2.16872e-07	-5.18426	-1.13874	0.16258	0.03247	4.9772
HDAC9	205659_at	HDAC9,HD7,HDAC,HDRP,MITR,HDAC7,HDAC7B,HDAC9B,HDAC9FL,KIAA0744,DKFZp779K1053	gb:NM_014707.1 /DB_XREF=gi:7662279 /GEN=HDAC7B-PENDING /FEA=FLmRNA /CNT=32 /TID=Hs.116753.0 /TIER=FL /STK=6 /UG=Hs.116753 /LL=9734 /DEF=Homo sapiens histone deacetylase 7B (HDAC7B-PENDING), mRNA. /PROD=histone deacetylase 7B /FL=gb:AB018287.1 gb:NM_014707.1		0.16115	-0.69119	0.20361	-4.91125	1.06087e-07	-5.31598	-0.95558	0.24623	0.04983	4.91125
OSR1	228399_at	OSR1,ODD	Odd-skipped related 1 (Drosophila)	AI569974	0.1471	-0.67043	0.21359	-4.68196	3.04308e-07	-5.12076	-0.97341	0.23074	0.04898	4.68196
RGC32	218723_s_at	RGC32,KIAA0564,MGC87338,bA157L14.2	response gene to complement 32		0.18639	-0.65527	0.22117	-4.52135	0.00044	-3.51312	-0.33206	0.9929	0.21826	4.52135
DPF3	236442_at	DPF3,CERD4,FLJ14079	D4, zinc and double PHD fingers, family 3	BF672019	0.17536	-0.65314	0.22226	-4.4993	4.82624e-06	-4.5722	-0.90223	0.26648	0.05887	4.4993
BATF2	228439_at	BATF2,MGC20410	Hypothetical protein BC012330	AW083820	0.22402	-0.65088	0.22342	-4.4759	0.00304	-2.964	-1.43656	0.07766	0.01725	4.4759
GAS1	204457_s_at	GAS1	gb:NM_002048.1 /DB_XREF=gi:4503918 /GEN=GAS1 /FEA=FLmRNA /CNT=82 /TID=Hs.65029.0 /TIER=FL+Stack /STK=22 /UG=Hs.65029 /LL=2619 /DEF=Homo sapiens growth arrest-specific 1 (GAS1), mRNA. /PROD=growth arrest-specific 1 /FL=gb:NM_002048.1 gb:L13698.1		0.0866	-0.63959	0.2293	-4.36103	1.14163e-13	-7.42339	0.42486	5.57162	1.26981	4.36103
KLF4	221841_s_at	KLF4,EZF,GKLF	Kruppel-like factor 4 (gut)	BF514079	0.08352	-0.63412	0.23221	-4.3065	8.25588e-18	-8.59598	-0.00119	2.07589	0.4791	4.3065
AFF3	1561086_at	AFF3,LAF4,MLLT2-like	CDNA clone IMAGE:4798539	BC040181	0.25505	-0.62888	0.23503	-4.25482	0.0016	-3.15597	-1.31992	0.09905	0.02314	4.25482
ADAMTS1	222162_s_at	ADAMTS1,C3-C5,METH1,KIAA1346	Homo sapiens cDNA FLJ13733 fis, clone PLACE3000147, highly similar to Homo sapiens metalloproteinase with thrombospondin type 1 motifs ADAMTS1 (ADAMTS1) mRNA.	AK023795	0.05597	-0.60655	0.24743	-4.04158	2.86188e-28	-11.026	0.80288	12.8081	3.14978	4.04158
CDKN1C	213182_x_at	CDKN1C,BWS,WBS,p57,BWCR,KIP2	Cyclin-dependent kinase inhibitor 1C (p57, Kip2)	R78668	0.23597	-0.60559	0.24798	-4.03263	0.00161	-3.1532	-1.25276	0.11255	0.02774	4.03263
DPP4	237953_at	DPP4,CD26,ADABP,ADCP2,DPPIV,TP103	Dipeptidylpeptidase 4 (CD26, adenosine deaminase complexing protein 2)	AI092511	0.20891	-0.59952	0.25146	-3.97672	0.00103	-3.28112	-1.45924	0.06948	0.01736	3.97672
C5orf4	220751_s_at	C5orf4,FLJ13758	gb:NM_016348.1 /DB_XREF=gi:7705942 /GEN=C5ORF4 /FEA=FLmRNA /CNT=3 /TID=Hs.10235.0 /TIER=FL /STK=0 /UG=Hs.10235 /LL=10826 /DEF=Homo sapiens chromosome 5 open reading frame 4 (C5ORF4), mRNA. /PROD=putative tumor suppressor /FL=gb:NM_016348.1 gb:AF159165.1		0.24239	-0.58213	0.26174	-3.82058	0.00461	-2.83291	-1.10607	0.15357	0.03995	3.82058
FLJ31222	1556737_at	FLJ31222	FLJ31222 protein	AK055784	0.2134	-0.57766	0.26445	-3.78147	0.00249	-3.02443	-1.45144	0.06898	0.01813	3.78147
HTR4	207578_s_at	HTR4,5-HT4,5-HT4R	gb:NM_000870.1 /DB_XREF=gi:11321562 /GEN=HTR4 /FEA=FLmRNA /CNT=6 /TID=Hs.113262.0 /TIER=FL /STK=0 /UG=Hs.113262 /LL=3360 /DEF=Homo sapiens 5-hydroxytryptamine (serotonin) receptor 4 (HTR4), mRNA. /PROD=5-hydroxytryptamine (serotonin) receptor 4 /FL=gb:NM_000870.1		0.23806	-0.57526	0.26591	-3.76065	0.00362	-2.90927	-1.24169	0.1115	0.02947	3.76065
CNKSR3	227481_at	CNKSR3,MAGI1,FLJ31349,RP11-486M3.1	CNKSR family member 3	BG165333	0.05071	-0.57455	0.26635	-3.75448	6.96053e-35	-12.3212	-0.1293	1.4431	0.38203	3.75448
NRP1	233626_at	NRP1,NRP,CD304,VEGF165R,DKFZp781F1414,DKFZp686A03134	Neuropilin 1	AK024580	0.23389	-0.57203	0.2679	-3.73278	0.0035	-2.91984	-1.19207	0.12453	0.03316	3.73278
NR2F2	209119_x_at	NR2F2,ARP1,SVP40,COUPTFB,TFCOUP2,COUP-TFII,MGC117452	AV703465 ADB Homo sapiens cDNA clone ADBCHG08 5', mRNA sequence.	AV703465	0.07672	-0.56275	0.27368	-3.65388	9.22344e-15	-7.74953	0.08521	2.33302	0.63462	3.65388
STC2	203438_at	STC2,STC-2,STCRP	Stanniocalcin 2	AI435828	0.08331	-0.55456	0.27889	-3.58559	2.62955e-12	-6.99622	0.24814	3.36314	0.93224	3.58559
CNKSR3	242394_at	CNKSR3,MAGI1,FLJ31349,RP11-486M3.1	CNKSR family member 3	BG431541	0.11762	-0.54896	0.28252	-3.53961	1.36296e-07	-5.27017	-0.7494	0.33605	0.09436	3.53961
OSR2	213568_at	OSR2,FLJ90037	Odd-skipped related 2 (Drosophila)	AI811298	0.06634	-0.54328	0.28624	-3.49363	2.32621e-17	-8.47622	0.46705	5.49563	1.56346	3.49363
LOC440312	242396_at	LOC440312	zr36b11.s1 Soares_NhHMPu_S1 Homo sapiens cDNA clone IMAGE:665469 3', mRNA sequence.	AA195408	0.08571	-0.54167	0.2873	-3.4807	9.57135e-11	-6.47357	-0.50908	0.57953	0.16548	3.4807
ADAMTS15	229004_at	ADAMTS15,MGC126403	ADAM metallopeptidase with thrombospondin type 1 motif, 15	AI970797	0.13559	-0.54021	0.28827	-3.46901	6.88272e-06	-4.49728	-0.79258	0.3012	0.0863	3.46901
PAX8	244524_at	PAX8	Paired box gene 8	AI587332	0.21757	-0.54004	0.28838	-3.4677	0.00464	-2.8308	-1.09176	0.15121	0.04334	3.4677
C10orf10	209183_s_at	C10orf10,FIG,DEPP	Chromosome 10 open reading frame 10	AL136653	0.22541	-0.53836	0.28949	-3.4543	0.0062	-2.73711	-1.48029	0.06169	0.01775	3.4543
TXNIP	201008_s_at	TXNIP,THIF,VDUP1,HHCPA78,EST01027	Thioredoxin interacting protein	AA812232	0.14963	-0.53211	0.29369	-3.40492	0.00035	-3.57891	0.18484	2.8328	0.8269	3.40492
CITED2	207980_s_at	CITED2,MRG1,P35SRJ	gb:NM_006079.1 /DB_XREF=gi:5174416 /GEN=CITED2 /FEA=FLmRNA /CNT=3 /TID=Hs.82071.0 /TIER=FL /STK=0 /UG=Hs.82071 /LL=10370 /DEF=Homo sapiens Cbpp300-interacting transactivator, with GluAsp-rich carboxy-terminal domain, 2 (CITED2), mRNA. /PROD=Cbpp300-interacting transactivator, withGluAsp-rich carboxy-terminal domain, 2 /FL=gb:U65093.1 gb:NM_006079.1		0.06199	-0.53186	0.29386	-3.40299	3.46883e-18	-8.69498	1.04119	20.3445	5.942	3.40299
MAF	1566324_a_at	MAF,MGC71685	V-maf musculoaponeurotic fibrosarcoma oncogene homolog (avian)	AA442149	0.21184	-0.52372	0.29942	-3.3398	0.00524	-2.79205	-1.48018	0.06067	0.01806	3.3398
ANKRD34	232735_at	ANKRD34,DKFZp761F202	Ankyrin repeat domain 34	AL359622	0.20617	-0.52194	0.30065	-3.32616	0.00666	-2.71339	-1.1932	0.11725	0.03504	3.32616
KCNJ8	205304_s_at	KCNJ8,KIR6.1,uKATP-1	gb:NM_004982.1 /DB_XREF=gi:4826801 /GEN=KCNJ8 /FEA=FLmRNA /CNT=40 /TID=Hs.102308.0 /TIER=FL+Stack /STK=13 /UG=Hs.102308 /LL=3764 /DEF=Homo sapiens potassium inwardly-rectifying channel, subfamily J, member 8 (KCNJ8), mRNA. /PROD=potassium inwardly-rectifying channel, subfamilyJ, member 8 /FL=gb:BC000544.1 gb:D50312.1 gb:NM_004982.1		0.07908	-0.52117	0.30119	-3.32021	3.42714e-13	-7.27645	-0.58736	0.47266	0.14149	3.32021
KCNJ2	231513_at	KCNJ2,IRK1,LQT7,HHIRK1,KIR2.1,HHBIRK1	Potassium inwardly-rectifying channel, subfamily J, member 2	BF111326	0.20092	-0.51959	0.30228	-3.30819	0.00835	-2.63766	-0.94528	0.20694	0.06217	3.30819
CITED2	209357_at	CITED2,MRG1,P35SRJ	Cbp/p300-interacting transactivator, with Glu/Asp-rich carboxy-terminal domain, 2	AF109161	0.06922	-0.51271	0.30711	-3.25617	7.51818e-14	-7.47849	1.06051	20.8063	6.35087	3.25617
EREG	205767_at	EREG,ER	gb:NM_001432.1 /DB_XREF=gi:4557566 /GEN=EREG /FEA=FLmRNA /CNT=29 /TID=Hs.115263.0 /TIER=FL /STK=3 /UG=Hs.115263 /LL=2069 /DEF=Homo sapiens epiregulin (EREG), mRNA. /PROD=epiregulin precursor /FL=gb:D30783.1 gb:NM_001432.1		0.14701	-0.50569	0.31212	-3.20395	0.0002	-3.71738	-0.32644	0.8467	0.26266	3.20395
CDKN1C	219534_x_at	CDKN1C,BWS,WBS,p57,BWCR,KIP2	gb:NM_000076.1 /DB_XREF=gi:4557440 /GEN=CDKN1C /FEA=FLmRNA /CNT=54 /TID=Hs.106070.0 /TIER=FL /STK=7 /UG=Hs.106070 /LL=1028 /DEF=Homo sapiens cyclin-dependent kinase inhibitor 1C (p57, Kip2) (CDKN1C), mRNA. /PROD=cyclin-dependent kinase inhibitor 1C /FL=gb:U22398.1 gb:NM_000076.1		0.16092	-0.50004	0.3162	-3.1626	0.0004	-3.53965	-1.11813	0.1359	0.04271	3.1626
KRTAP1-5	233533_at	KRTAP1-5,KAP1.5,KRTAP1.5,MGC126604	Keratin associated protein 1-5	AJ406928	0.11018	-0.49986	0.31633	-3.16125	4.84938e-06	-4.5712	0.47645	5.34202	1.67955	3.16125
HOXA11	239934_x_at	HOXA11	Homo sapiens, clone IMAGE:4865533, mRNA	AA480677	0.12185	-0.49777	0.31785	-3.14609	6.18799e-06	-4.51986	-0.59136	0.45588	0.14402	3.14609
NR2F2	229092_at	NR2F2,ARP1,SVP40,COUPTFB,TFCOUP2,COUP-TFII,MGC117452	Full length insert cDNA clone YX37E06	AI420144	0.11474	-0.49683	0.31854	-3.13931	3.35071e-07	-5.10257	-0.34237	0.80792	0.25579	3.13931
235251_at	235251_at	235251_at	CDNA FLJ42786 fis, clone BRAWH3006761	AW292765	0.12461	-0.49372	0.32083	-3.11691	5.24499e-06	-4.55474	-0.27705	0.9357	0.29837	3.11691
LOC388180	236396_at	LOC388180	Hypothetical LOC388180	AW051952	0.18749	-0.4918	0.32225	-3.10316	0.00278	-2.9912	-1.17416	0.11832	0.0379	3.10316
BIC	229437_at	BIC	BIC transcript	BG231961	0.1497	-0.49078	0.32301	-3.09588	0.00039	-3.54874	-0.93289	0.20598	0.06613	3.09588
RAB7B	230266_at	RAB7B,RAB7,MGC9726,MGC16212	qc37d05.x1 Soares_pregnant_uterus_NbHPU Homo sapiens cDNA clone IMAGE:1711785 3', mRNA sequence.	AI127991	0.11705	-0.48928	0.32413	-3.08521	4.80011e-06	-4.57334	-0.62578	0.41705	0.13435	3.08521
ADM	202912_at	ADM,AM	gb:NM_001124.1 /DB_XREF=gi:4501944 /GEN=ADM /FEA=FLmRNA /CNT=170 /TID=Hs.394.0 /TIER=FL+Stack /STK=73 /UG=Hs.394 /LL=133 /DEF=Homo sapiens adrenomedullin (ADM), mRNA. /PROD=adrenomedullin /FL=gb:NM_001124.1 gb:D14874.1		0.08448	-0.4888	0.32449	-3.08177	4.24185e-09	-5.87448	0.98268	16.9203	5.45699	3.08177
IFIT2	226757_at	IFIT2,G10P2,IFI54,cig42,IFI-54,GARG-39,ISG-54K	Interferon-induced protein with tetratricopeptide repeats 2	AA131041	0.14373	-0.48468	0.32758	-3.05268	0.00025	-3.65875	-0.50688	0.5455	0.17761	3.05268
GDF5	206614_at	GDF5,LAP4,CDMP1	gb:NM_000557.2 /DB_XREF=gi:5123452 /GEN=GDF5 /FEA=FLmRNA /CNT=16 /TID=Hs.1573.0 /TIER=FL /STK=5 /UG=Hs.1573 /LL=8200 /DEF=Homo sapiens growth differentiation factor 5 (cartilage-derived morphogenetic protein-1) (GDF5), mRNA. /PROD=growth differentiation factor 5 preproprotein /FL=gb:U13660.1 gb:NM_000557.2		0.16535	-0.48221	0.32945	-3.03534	0.00156	-3.16364	-0.7732	0.2946	0.09647	3.03534
MLLT3	1569652_at	MLLT3,AF9,YEATS3,FLJ2035	Myeloid/lymphoid or mixed-lineage leukemia (trithorax homolog, Drosophila); translocated to, 3	BC030550	0.21213	-0.47874	0.33209	-3.01119	0.00959	-2.59015	-1.30837	0.08557	0.02824	3.01119
ADAMTS1	222486_s_at	ADAMTS1,C3-C5,METH1,KIAA1346	ADAM metallopeptidase with thrombospondin type 1 motif, 1	AF060152	0.05994	-0.4785	0.33227	-3.00957	3.09076e-15	-7.88719	0.40884	4.46085	1.47319	3.00957
ADAMTS5	229357_at	ADAMTS5,ADMP-2,ADAMTS11,FLJ36738	ADAM metallopeptidase with thrombospondin type 1 motif, 5 (aggrecanase-2)	BF060767	0.11681	-0.47783	0.33279	-3.00488	7.25206e-06	-4.48615	-0.73661	0.31888	0.10547	3.00488
UGCG	224967_at	UGCG,GCS	UDP-glucose ceramide glucosyltransferase	W72338	0.08378	-0.47584	0.33432	-2.99118	7.88576e-10	-6.14721	0.35222	3.90361	1.29708	2.99118
KIAA0146	228325_at	KIAA0146	KIAA0146 protein	AI363213	0.15839	-0.47288	0.3366	-2.97086	0.00086	-3.33236	-1.02939	0.16158	0.05406	2.97086
GCNT1	205505_at	GCNT1,G6NT,C2GNT,C2GNT1,NACGT2,NAGCT2,C2GNT-L,MGC126335,MGC126336	gb:NM_001490.1 /DB_XREF=gi:4503960 /GEN=GCNT1 /FEA=FLmRNA /CNT=33 /TID=Hs.159642.0 /TIER=FL /STK=1 /UG=Hs.159642 /LL=2650 /DEF=Homo sapiens glucosaminyl (N-acetyl) transferase 1, core 2 (beta-1,6-N-acetylglucosaminyltransferase) (GCNT1), mRNA. /PROD=beta-1,3-galactosyl-O-glycosyl-glycoproteinbeta-1,6-N-acetylglucosaminyltransferase /FL=gb:NM_001490.1 gb:M97347.1		0.06757	-0.4695	0.33924	-2.9478	1.50936e-13	-7.38633	-0.21184	1.05739	0.35652	2.9478
IFIT2	217502_at	IFIT2,G10P2,IFI54,cig42,IFI-54,GARG-39,ISG-54K	Interferon-induced protein with tetratricopeptide repeats 2	BE888744	0.09953	-0.46818	0.34026	-2.93889	3.0393e-06	-4.66815	-0.58791	0.44413	0.1502	2.93889
ADORA2B	205891_at	ADORA2B,ADORA2	gb:NM_000676.1 /DB_XREF=gi:4501950 /GEN=ADORA2B /FEA=FLmRNA /CNT=32 /TID=Hs.45743.0 /TIER=FL+Stack /STK=9 /UG=Hs.45743 /LL=136 /DEF=Homo sapiens adenosine A2b receptor (ADORA2B), mRNA. /PROD=adenosine A2b receptor /FL=gb:M97759.1 gb:NM_000676.1		0.1362	-0.46727	0.34098	-2.93271	9e-05	-3.90814	-0.46495	0.58886	0.19957	2.93271
EVI2A	204774_at	EVI2A,EVDA,EVI2	gb:NM_014210.1 /DB_XREF=gi:7657074 /GEN=EVI2A /FEA=FLmRNA /CNT=53 /TID=Hs.70499.0 /TIER=FL+Stack /STK=17 /UG=Hs.70499 /LL=2123 /DEF=Homo sapiens ecotropic viral integration site 2A (EVI2A), mRNA. /PROD=ecotropic viral integration site 2A /FL=gb:NM_014210.1		0.15459	-0.46295	0.34439	-2.90366	0.00105	-3.27808	-0.79849	0.27184	0.09305	2.90366
PMS1	1554742_at	PMS1,PMSL1,hPMS1,HNPCC3,DKFZp781M0253	PMS1 postmeiotic segregation increased 1 (S. cerevisiae)	BC008410	0.19409	-0.46107	0.34588	-2.89114	0.00611	-2.74197	-1.45622	0.05965	0.02051	2.89114
SMAD3	205397_x_at	SMAD3,MADH3,JV15-2,Smad 3,HSPC193,HsT17436,MGC60396,DKFZP586N0721,DKFZp686J10186	SMAD, mothers against DPP homolog 3 (Drosophila)	U76622	0.17213	-0.46061	0.34625	-2.88809	0.00258	-3.01418	-0.30581	0.843	0.29011	2.88809
PRP2	1553559_at	PRP2	proline-rich protein PRP2	NM_173490.1	0.13424	-0.45868	0.34779	-2.87527	0.00046	-3.5044	-0.8785	0.22499	0.07777	2.87527
TRERF1	233324_at	TRERF1,RAPA,TReP-132,HSA277276,dJ139D8.5,RP1-139D8.5	Transcriptional regulating factor 1	AK002096	0.1884	-0.45547	0.35037	-2.85411	0.00707	-2.69335	-1.06867	0.14467	0.05038	2.85411
TXNIP	201009_s_at	TXNIP,THIF,VDUP1,HHCPA78,EST01027	Thioredoxin interacting protein	AI439556	0.14502	-0.45506	0.3507	-2.85141	0.00145	-3.18547	0.19157	2.63287	0.91773	2.85141
NR2F2	209121_x_at	NR2F2,ARP1,SVP40,COUPTFB,TFCOUP2,COUP-TFII,MGC117452	Nuclear receptor subfamily 2, group F, member 2	M64497	0.04531	-0.44936	0.35534	-2.81421	1.41015e-24	-10.233	0.77136	9.93945	3.51036	2.81421
GPR30	210640_s_at	GPR30,DRY12,FEG-1,LERGU,LyGPR,CMKRL2,LERGU2,GPCR-Br,MGC99678	G protein-coupled receptor 30	U63917	0.10879	-0.44639	0.35778	-2.79505	8.81636e-06	-4.44434	-0.71616	0.32238	0.11464	2.79505
LHX9	1560253_at	LHX9	LIM homeobox 9	AJ277915	0.13234	-0.44386	0.35987	-2.7788	0.00024	-3.67292	-0.92912	0.19685	0.07041	2.7788
KBTBD3	228777_at	KBTBD3,BKLHD3,FLJ30685	Kelch repeat and BTB (POZ) domain containing 3	AI436268	0.12423	-0.44186	0.36153	-2.76605	0.00016	-3.77193	-0.87888	0.22049	0.07923	2.76605
C6orf32	209829_at	C6orf32,PL48,DIFF40,DIFF48,FAM65B,KIAA0386	Chromosome 6 open reading frame 32	AB002384	0.09851	-0.4404	0.36274	-2.75679	6.31481e-06	-4.51557	-0.27518	0.88379	0.31863	2.75679
PHF15	232279_at	PHF15,JADE2,KIAA0239	PHD finger protein 15	AK025001	0.21972	-0.4387	0.36416	-2.74602	0.00414	-2.86722	-1.5089	0.0515	0.01864	2.74602
NR2F1	209506_s_at	NR2F1,EAR3,EAR-3,NR2F2,SVP44,ERBAL3,TFCOUP1,COUP-TFI,TCFCOUP1	Nuclear receptor subfamily 2, group F, member 1	BC004154	0.10266	-0.43605	0.36639	-2.7293	2e-05	-4.27282	-0.34275	0.75267	0.27409	2.7293
DBP	209782_s_at	DBP,DABP	D site of albumin promoter (albumin D-box) binding protein	U79283	0.17275	-0.43396	0.36816	-2.71618	0.00782	-2.65983	-1.00929	0.16181	0.05921	2.71618
RGS2	202388_at	RGS2,G0S8	gb:NM_002923.1 /DB_XREF=gi:4506516 /GEN=RGS2 /FEA=FLmRNA /CNT=208 /TID=Hs.78944.0 /TIER=FL+Stack /STK=110 /UG=Hs.78944 /LL=5997 /DEF=Homo sapiens regulator of G-protein signalling 2, 24kD (RGS2), mRNA. /PROD=regulator of G-protein signalling 2, 24kD /FL=gb:L13463.1 gb:NM_002923.1		0.08922	-0.43377	0.36832	-2.71502	5.55089e-07	-5.00622	0.28777	3.20617	1.1737	2.71502
DCN	234104_at	DCN,PG40,PGII,PGS2,DSPG2,SLRR1B	Decorin	AU145431	0.12162	-0.43275	0.36919	-2.70861	0.00027	-3.63896	-0.79787	0.26292	0.09648	2.70861
FUBP1	214094_at	FUBP1,FBP,FUBP	Far upstream element (FUSE) binding protein 1	AA156865	0.16772	-0.43204	0.3698	-2.70418	0.00453	-2.83855	-1.1001	0.13099	0.04815	2.70418
CYBRD1	232459_at	CYBRD1,DCYTB,FRRS3,FLJ23462	Cytochrome b reductase 1	AI669804	0.12542	-0.43186	0.36995	-2.70307	0.0002	-3.72409	-1.25837	0.09097	0.03345	2.70307
ZNF395	232693_s_at	ZNF395,PBF,PRF1,HDBP2,PRF-1,Si-1-8-14,DKFZp434K1210	Homo sapiens cDNA FLJ11788 fis, clone HEMBA1006081.	AK021850	0.11691	-0.43053	0.37108	-2.69483	4e-05	-4.10996	-0.26636	0.89173	0.32889	2.69483
UGCG	221765_at	UGCG,GCS	UDP-glucose ceramide glucosyltransferase	AI378044	0.06319	-0.42815	0.37312	-2.68012	3.80384e-14	-7.56753	-0.07663	1.37651	0.51047	2.68012
222355_at	222355_at	222355_at	Transcribed locus	H24302	0.21558	-0.4275	0.37368	-2.67608	0.00702	-2.69608	-1.53156	0.04825	0.01792	2.67608
ID2	213931_at	ID2,GIG8,ID2A,ID2H,MGC26389	Inhibitor of DNA binding 2, dominant negative helix-loop-helix protein	AI819238	0.15207	-0.4248	0.37601	-2.65952	0.00407	-2.87255	-0.92707	0.19349	0.07231	2.65952
KCNN2	220116_at	KCNN2,SK2,hSK2,SKCA2,KCa2.2	gb:NM_021614.1 /DB_XREF=gi:11055973 /GEN=KCNN2 /FEA=FLmRNA /CNT=14 /TID=Hs.98280.0 /TIER=FL /STK=5 /UG=Hs.98280 /LL=3781 /DEF=Homo sapiens potassium intermediatesmall conductance calcium-activated channel, subfamily N, member 2 (KCNN2), mRNA. /PROD=potassium intermediatesmall conductancecalcium-activated channel, subfamily N, member 2 /FL=gb:NM_021614.1 gb:AF239613.1		0.06876	-0.42324	0.37736	-2.64999	1.52036e-10	-6.40332	-0.15276	1.14866	0.43082	2.64999
UGCG	204881_s_at	UGCG,GCS	gb:NM_003358.1 /DB_XREF=gi:4507810 /GEN=UGCG /FEA=FLmRNA /CNT=69 /TID=Hs.152601.0 /TIER=FL+Stack /STK=8 /UG=Hs.152601 /LL=7357 /DEF=Homo sapiens UDP-glucose ceramide glucosyltransferase (UGCG), mRNA. /PROD=ceramide glucosyltransferase /FL=gb:NM_003358.1 gb:D50840.1		0.0605	-0.42062	0.37965	-2.63401	5.83016e-13	-7.2044	0.25076	2.90001	1.09428	2.63401
SIPA1L2	225056_at	SIPA1L2,SPAL2,FLJ23126,FLJ23632,KIAA1389	Signal-induced proliferation-associated 1 like 2	AB037810	0.16639	-0.42061	0.37965	-2.63399	0.0066	-2.71651	-1.00038	0.16265	0.06137	2.63399
STAMBPL1	227606_s_at	STAMBPL1,AMSH-FP,AMSH-LP,ALMalpha,FLJ31524,KIAA1373,bA399O19.2	Associated molecule with the SH3 domain of STAM (AMSH) like protein	AI638611	0.08057	-0.4205	0.37975	-2.63331	3.47835e-08	-5.51548	-0.35064	0.726	0.27402	2.63331
TBC1D8	204526_s_at	TBC1D8,AD3,VRP,HBLP1	gb:NM_007063.1 /DB_XREF=gi:5902153 /GEN=VRP /FEA=FLmRNA /CNT=70 /TID=Hs.164170.0 /TIER=FL+Stack /STK=15 /UG=Hs.164170 /LL=11138 /DEF=Homo sapiens vascular Rab-GAPTBC-containing (VRP), mRNA. /PROD=vascular Rab-GAPTBC-containing /FL=gb:NM_007063.1 gb:AB024057.1		0.09595	-0.42042	0.37982	-2.63281	2e-05	-4.25995	-0.66737	0.35008	0.13216	2.63281
CCRL1	220351_at	CCRL1,PPR1,CCBP2,CCR10,CCR11,VSHK1,CKR-11,CCX-CKR,CC-CKR-11	gb:NM_016557.1 /DB_XREF=gi:7706768 /GEN=VSHK1 /FEA=FLmRNA /CNT=10 /TID=Hs.310512.0 /TIER=FL /STK=0 /UG=Hs.310512 /LL=51554 /DEF=Homo sapiens orphan seven-transmembrane receptor, chemokine related (VSHK1), mRNA. /PROD=orphan seven-transmembrane receptor, chemokinerelated /FL=gb:NM_016557.1 gb:AF110640.1		0.09089	-0.41991	0.38027	-2.62972	9.75875e-07	-4.89644	0.16452	2.37573	0.89791	2.62972
TRERF1	238520_at	TRERF1,RAPA,TReP-132,HSA277276,dJ139D8.5,RP1-139D8.5	Transcriptional regulating factor 1	BF724270	0.11431	-0.41806	0.3819	-2.61852	5e-05	-4.05366	-0.23785	0.93866	0.35629	2.61852
TGFBR3	204731_at	TGFBR3	gb:NM_003243.1 /DB_XREF=gi:4507470 /GEN=TGFBR3 /FEA=FLmRNA /CNT=69 /TID=Hs.79059.0 /TIER=FL+Stack /STK=31 /UG=Hs.79059 /LL=7049 /DEF=Homo sapiens transforming growth factor, beta receptor III (betaglycan, 300kD) (TGFBR3), mRNA. /PROD=transforming growth factor, beta receptor III(betaglycan, 300kD) /FL=gb:L07594.1 gb:NM_003243.1		0.06773	-0.41796	0.38198	-2.61794	1.05819e-10	-6.4584	-0.13858	1.17957	0.44783	2.61794
LOC388565	242830_at	LOC388565	similar to zinc finger protein 111	AI092709	0.1572	-0.41785	0.38208	-2.61729	0.00209	-3.0775	-1.28274	0.08463	0.03214	2.61729
KCNJ8	205303_at	KCNJ8,KIR6.1,uKATP-1	Potassium inwardly-rectifying channel, subfamily J, member 8	BF514158	0.08881	-0.41656	0.38322	-2.6095	5.5078e-07	-5.00772	-0.61634	0.39198	0.1493	2.6095
CHRM2	221330_at	CHRM2,HM2,FLJ43243,MGC120006,MGC120007	gb:NM_000739.1 /DB_XREF=gi:4502816 /GEN=CHRM2 /FEA=FLmRNA /CNT=4 /TID=Hs.248099.0 /TIER=FL /STK=0 /UG=Hs.248099 /LL=1129 /DEF=Homo sapiens cholinergic receptor, muscarinic 2 (CHRM2), mRNA. /PROD=cholinergic receptor, muscarinic 2 /FL=gb:NM_000739.1		0.12284	-0.41547	0.38417	-2.603	0.00014	-3.81472	-0.86714	0.21975	0.08391	2.603
NFIB	213032_at	NFIB,NFIB2,NFIB3,NFI-RED	Nuclear factor I/B	AI186739	0.16549	-0.41539	0.38424	-2.60252	0.00668	-2.71238	-1.27249	0.0864	0.033	2.60252
PTX3	206157_at	PTX3,TSG-14,TNFAIP5	gb:NM_002852.1 /DB_XREF=gi:4506332 /GEN=PTX3 /FEA=FLmRNA /CNT=35 /TID=Hs.2050.0 /TIER=FL+Stack /STK=19 /UG=Hs.2050 /LL=5806 /DEF=Homo sapiens pentaxin-related gene, rapidly induced by IL-1 beta (PTX3), mRNA. /PROD=pentaxin-related gene, rapidly induced by IL-1beta /FL=gb:M31166.1 gb:NM_002852.1		0.06254	-0.41106	0.3881	-2.57666	3.36777e-11	-6.62952	0.89741	12.7136	4.9041	2.57666
FLJ38725	1553141_at	FLJ38725,DKFZp686D11119	hypothetical protein FLJ38725	BC035749	0.16371	-0.40946	0.38953	-2.56721	0.00667	-2.713	-0.84887	0.22761	0.08812	2.56721
NR2F2	209120_at	NR2F2,ARP1,SVP40,COUPTFB,TFCOUP2,COUP-TFII,MGC117452	Nuclear receptor subfamily 2, group F, member 2	AL037401	0.05634	-0.4071	0.39165	-2.55327	2.15799e-13	-7.33862	1.00812	16.3303	6.35686	2.55327
ISL2	232352_at	ISL2,FLJ10160	ISL2 transcription factor, LIM/homeodomain, (islet-2)	AK001022	0.07386	-0.40627	0.3924	-2.54843	6.79129e-09	-5.79601	-0.5756	0.42547	0.16594	2.54843
EVI2B	211742_s_at	EVI2B,EVDB,D17S376	Ecotropic viral integration site 2B	BC005926	0.15124	-0.40521	0.39336	-2.54221	0.00361	-2.91038	-1.22088	0.09617	0.0376	2.54221
MYO9A	242512_at	MYO9A,myosin,FLJ11061,FLJ13244,MGC71859	Myosin IXA	AI382029	0.16266	-0.40415	0.39432	-2.53601	0.00437	-2.85008	-1.28969	0.08198	0.03213	2.53601
PLAU	205479_s_at	PLAU,ATF,UPA,URK,u-PA	gb:NM_002658.1 /DB_XREF=gi:4505862 /GEN=PLAU /FEA=FLmRNA /CNT=41 /TID=Hs.77274.0 /TIER=FL /STK=1 /UG=Hs.77274 /LL=5328 /DEF=Homo sapiens plasminogen activator, urokinase (PLAU), mRNA. /PROD=plasminogen activator, urokinase /FL=gb:NM_002658.1 gb:M15476.1		0.11043	-0.4026	0.39573	-2.52696	0.00013	-3.83605	0.1061	2.03575	0.8007	2.52696
SETDB2	235338_s_at	SETDB2,CLLD8,CLLL8,C13orf4,DKFZp586I0123,DKFZp761J1217	SET domain, bifurcated 2	W65369	0.12546	-0.40002	0.39809	-2.51201	0.00068	-3.39909	-0.70404	0.31427	0.12434	2.51201
SLCO4A1	219911_s_at	SLCO4A1,POAT,OATP1,OATP-E,OATP4A1,OATPRP1,SLC21A12	gb:NM_016354.1 /DB_XREF=gi:7706516 /GEN=SLC21A12 /FEA=FLmRNA /CNT=19 /TID=Hs.235782.0 /TIER=FL /STK=1 /UG=Hs.235782 /LL=28231 /DEF=Homo sapiens solute carrier family 21 (organic anion transporter), member 12 (SLC21A12), mRNA. /PROD=organic anion transporter OATP-E /FL=gb:AB031051.1 gb:NM_016354.1 gb:AF205072.1 gb:AF187817.1		0.13984	-0.39978	0.39831	-2.51059	0.00269	-3.00082	-0.95282	0.17717	0.07014	2.51059
SIM1	206876_at	SIM1	Human DNA sequence from clone RP3-399E4 on chromosome 6 Contains the 3' end of the SIM1 gene for single-minded (Drosophila) homolog 1, ESTs, STSs and GSSs, complete sequence.	AL121948	0.03512	-0.39921	0.39883	-2.50733	4.30954e-29	-11.1951	-0.02048	1.51514	0.6006	2.50733
USP53	230083_at	USP53,DKFZp781E1417	Ubiquitin specific peptidase 53	AW188464	0.06587	-0.39764	0.40027	-2.49829	5.47482e-09	-5.83206	0.19292	2.47211	0.98349	2.49829
SIX1	205817_at	SIX1	gb:NM_005982.1 /DB_XREF=gi:5174680 /GEN=SIX1 /FEA=FLmRNA /CNT=38 /TID=Hs.54416.0 /TIER=FL+Stack /STK=23 /UG=Hs.54416 /LL=6495 /DEF=Homo sapiens sine oculis homeobox (Drosophila) homolog 1 (SIX1), mRNA. /PROD=sine oculis homeobox (Drosophila) homolog 1 /FL=gb:NM_005982.1		0.13023	-0.39545	0.4023	-2.48573	0.00108	-3.26869	-0.72344	0.29896	0.11954	2.48573
RAB23	230750_at	RAB23,HSPC137,MGC8900,DKFZp781H0695	RAB23, member RAS oncogene family	AI290475	0.13849	-0.39494	0.40277	-2.48281	0.00223	-3.05821	-0.97949	0.1657	0.06633	2.48281
ZNF395	218149_s_at	ZNF395,PBF,PRF1,HDBP2,PRF-1,Si-1-8-14,DKFZp434K1210	gb:NM_017606.1 /DB_XREF=gi:8922146 /GEN=DKFZp434K1210 /FEA=FLmRNA /CNT=119 /TID=Hs.32352.0 /TIER=FL+Stack /STK=24 /UG=Hs.32352 /LL=54775 /DEF=Homo sapiens hypothetical protein DKFZp434K1210 (DKFZp434K1210), mRNA. /PROD=hypothetical protein DKFZp434K1210 /FL=gb:NM_017606.1		0.06241	-0.39462	0.40307	-2.48099	5.936e-11	-6.54534	0.01579	1.63843	0.65637	2.48099
TGFBR3	226625_at	TGFBR3	Transforming growth factor, beta receptor III (betaglycan, 300kDa)	AW193698	0.07035	-0.39441	0.40327	-2.47975	5.62579e-09	-5.82752	-0.08796	1.28994	0.51702	2.47975
LAYN	1556886_a_at	LAYN,FLJ30977,FLJ31092	Layilin	BQ022804	0.06202	-0.39282	0.40475	-2.47069	8.94597e-12	-6.82252	-0.52864	0.46676	0.18777	2.47069
SIPA1L2	233587_s_at	SIPA1L2,SPAL2,FLJ23126,FLJ23632,KIAA1389	Signal-induced proliferation-associated 1 like 2	AK022852	0.14517	-0.39193	0.40558	-2.46562	0.00361	-2.91039	-1.00482	0.15576	0.06279	2.46562
EPHA4	206114_at	EPHA4,SEK,HEK8,TYRO1	gb:NM_004438.1 /DB_XREF=gi:4758279 /GEN=EPHA4 /FEA=FLmRNA /CNT=23 /TID=Hs.73964.0 /TIER=FL /STK=3 /UG=Hs.73964 /LL=2043 /DEF=Homo sapiens EphA4 (EPHA4), mRNA. /PROD=EphA4 /FL=gb:L36645.1 gb:NM_004438.1		0.08645	-0.3904	0.40701	-2.45696	2.6848e-06	-4.69357	-0.10745	1.22764	0.49662	2.45696
PCDH18	225977_at	PCDH18,PCDH68L,KIAA1562,DKFZP434B0923	Protocadherin 18	BF062943	0.06514	-0.38968	0.40768	-2.45289	2.97401e-10	-6.30013	0.27297	2.94534	1.19345	2.45289
HOXA13	238808_at	HOXA13,HOX1,HOX1J	Homeo box A13	R33750	0.04739	-0.38912	0.40821	-2.44974	6.47945e-19	-8.88349	-0.18365	1.02858	0.41732	2.44974
IFIT3	204747_at	IFIT3,IRG2,IFI60,IFIT4,ISG60,RIG-G,CIG-49,GARG-49	gb:NM_001549.1 /DB_XREF=gi:4504586 /GEN=IFIT4 /FEA=FLmRNA /CNT=64 /TID=Hs.181874.0 /TIER=FL /STK=4 /UG=Hs.181874 /LL=3437 /DEF=Homo sapiens interferon-induced protein with tetratricopeptide repeats 4 (IFIT4), mRNA. /PROD=interferon-induced protein withtetratricopeptide repeats 4 /FL=gb:NM_001549.1 gb:AF083470.1 gb:BC001383.1 gb:U52513.1 gb:BC004977.1 gb:AF026939.1		0.05644	-0.38868	0.40862	-2.44725	6.57174e-12	-6.86667	-0.15435	1.09982	0.44667	2.44725
SEMA3D	215643_at	SEMA3D,coll-2,Sema-Z2,MGC39708	Sema domain, immunoglobulin domain (Ig), short basic domain, secreted, (semaphorin) 3D	AU145680	0.13385	-0.38698	0.41022	-2.4377	0.00175	-3.13012	-1.11818	0.1193	0.04864	2.4377
LHX9	1565406_a_at	LHX9	LIM homeobox 9	AJ296272	0.0994	-0.3863	0.41086	-2.4339	4e-05	-4.09966	-0.53458	0.45698	0.18661	2.4339
CEBPD	203973_s_at	CEBPD,CELF,CRP3,C/EBP-delta,NF-IL6-beta	gb:NM_005195.1 /DB_XREF=gi:4885130 /GEN=CEBPD /FEA=FLmRNA /CNT=116 /TID=Hs.76722.0 /TIER=FL+Stack /STK=69 /UG=Hs.76722 /LL=1052 /DEF=Homo sapiens CCAATenhancer binding protein (CEBP), delta (CEBPD), mRNA. /PROD=CCAATenhancer binding protein (CEBP), delta /FL=gb:NM_005195.1 gb:M83667.1		0.0986	-0.38314	0.41387	-2.41623	7e-05	-3.99027	0.18247	2.37338	0.97628	2.41623
STAMBPL1	227607_at	STAMBPL1,AMSH-FP,AMSH-LP,ALMalpha,FLJ31524,KIAA1373,bA399O19.2	Associated molecule with the SH3 domain of STAM (AMSH) like protein	AI638611	0.05298	-0.38299	0.41401	-2.41538	1.19541e-13	-7.41729	0.20285	2.48698	1.02337	2.41538
HOXA5	213844_at	HOXA5,HOX1,HOX1C,HOX1.3,MGC9376	gb:NM_019102.1 /DB_XREF=gi:9506790 /GEN=HOXA5 /FEA=FLmRNA /CNT=39 /TID=Hs.37034.0 /TIER=FL+Stack /STK=18 /UG=Hs.37034 /LL=3202 /DEF=Homo sapiens homeo box A5 (HOXA5), mRNA. /PROD=homeobox protein (HOX-1.3) /FL=gb:NM_019102.1		0.0982	-0.38219	0.41477	-2.41096	3e-05	-4.19188	-0.88109	0.2048	0.08443	2.41096
CDKN1C	213348_at	CDKN1C,BWS,WBS,p57,BWCR,KIP2	Cyclin-dependent kinase inhibitor 1C (p57, Kip2)	N33167	0.14663	-0.38143	0.41549	-2.40677	0.00644	-2.72468	-0.78419	0.25578	0.10563	2.40677
RGS4	204339_s_at	RGS4,RGP4,MGC2124,MGC60244	Regulator of G-protein signalling 4	BC000737	0.07473	-0.38138	0.41555	-2.40646	1.41914e-07	-5.26275	0.06108	1.79099	0.73971	2.40646
220494_s_at	220494_s_at	220494_s_at	gb:NM_018678.1 /DB_XREF=gi:8923914 /GEN=LSR68 /FEA=FLmRNA /CNT=6 /TID=Hs.103189.0 /TIER=FL /STK=0 /UG=Hs.103189 /LL=55516 /DEF=Homo sapiens lipopolysaccharide specific response-68 protein (LSR68), mRNA. /PROD=lipopolysaccharide specific response-68 protein /FL=gb:AF147723.1 gb:NM_018678.1		0.05538	-0.37967	0.41719	-2.39701	5.08141e-13	-7.2231	-0.5479	0.4398	0.18236	2.39701
APCDD1	225016_at	APCDD1,B7323,DRAPC1,FP7019	Adenomatosis polyposis coli down-regulated 1	N48299	0.07324	-0.37963	0.41723	-2.39677	5.40647e-08	-5.4374	0.01695	1.61469	0.66959	2.39677
NR2F2	215073_s_at	NR2F2,ARP1,SVP40,COUPTFB,TFCOUP2,COUP-TFII,MGC117452	Nuclear receptor subfamily 2, group F, member 2	AL554245	0.06405	-0.37908	0.41775	-2.39377	1.64392e-09	-6.02957	0.45399	4.41428	1.83283	2.39377
MITF	226066_at	MITF,WS2A	Microphthalmia-associated transcription factor	AL117653	0.06499	-0.37859	0.41822	-2.39107	1.03139e-09	-6.10448	0.09969	1.95127	0.81109	2.39107
NUMA1	214250_at	NUMA1,NUMA	Nuclear mitotic apparatus protein 1	AI337584	0.15251	-0.37826	0.41854	-2.38923	0.00663	-2.7149	-1.34868	0.06947	0.0289	2.38923
KCNJ3	233059_at	KCNJ3,GIRK1,KIR3.1	Potassium inwardly-rectifying channel, subfamily J, member 3	AK026384	0.11235	-0.37734	0.41943	-2.38417	0.00035	-3.57881	-0.86593	0.21089	0.08792	2.38417
EPHA4	244605_at	EPHA4	at70e03.x1 Barstead colon HPLRB7 Homo sapiens cDNA clone IMAGE:2377372 3', mRNA sequence.	AI832594	0.15482	-0.37373	0.42293	-2.36445	0.00918	-2.60521	-1.03625	0.14189	0.05964	2.36445
FLJ36070	1557091_at	FLJ36070,MGC117259	hypothetical protein FLJ36070	BM973739	0.10573	-0.37359	0.42307	-2.36369	0.00011	-3.87004	-0.861	0.21239	0.08931	2.36369
TLE4	235765_at	TLE4,ESG,ESG4,GRG4,BCE-1,E(spI)	Transducin-like enhancer of split 4 (E(sp1) homolog, Drosophila)	AI742932	0.06116	-0.37285	0.42379	-2.35967	2.31529e-10	-6.33882	-0.21268	0.94423	0.39771	2.35967
S100A10	238909_at	S100A10,42C,P11,p10,GP11,ANX2L,CAL1L,CLP11,Ca[1],ANX2LG,MGC111133	S100 calcium binding protein A10 (annexin II ligand, calpactin I, light polypeptide (p11))	BF126155	0.14173	-0.37244	0.42419	-2.35746	0.004	-2.87793	-0.96552	0.16673	0.0703	2.35746
TWIST1	213943_at	TWIST1,SCS,ACS3,BPES2,BPES3,TWIST	Twist homolog 1 (acrocephalosyndactyly 3; Saethre-Chotzen syndrome) (Drosophila)	X99268	0.06475	-0.3715	0.42511	-2.35232	1.81161e-08	-5.62909	0.49994	4.86422	2.05523	2.35232
FAM46C	226811_at	FAM46C,FLJ20202	Family with sequence similarity 46, member C	AL046017	0.11674	-0.37086	0.42574	-2.34887	0.00091	-3.31621	-0.71407	0.29695	0.12565	2.34887
IBRDC2	228153_at	IBRDC2,p53RFP,KIAA0161,MGC71786,bA528A10.3	IBR domain containing 2	AI953847	0.11938	-0.3707	0.4259	-2.34799	0.00105	-3.2766	-0.54785	0.43534	0.18428	2.34799
HOXA9	209905_at	HOXA9,HOX1,ABD-B,HOX1G,HOX1.7,MGC1934	Homeo box A9	AI246769	0.0926	-0.36898	0.42758	-2.33873	1e-05	-4.36123	-0.10689	1.19931	0.50968	2.33873
SOCS2	203372_s_at	SOCS2,CIS2,SSI2,Cish2,SSI-2,SOCS-2,STATI2	Suppressor of cytokine signaling 2	AB004903	0.06324	-0.36825	0.4283	-2.33482	1.99212e-09	-5.99845	0.1392	2.11181	0.89897	2.33482
TEF	225840_at	TEF	Thyrotrophic embryonic factor	AA779795	0.11145	-0.36813	0.42842	-2.33417	0.0005	-3.48012	-0.64031	0.35082	0.14938	2.33417
GALT	242734_x_at	GALT	Galactose-1-phosphate uridylyltransferase	BF002568	0.14552	-0.36729	0.42925	-2.32966	0.00611	-2.74193	-1.2413	0.08784	0.03747	2.32966
FLJ10945	220681_at	FLJ10945	hypothetical protein FLJ10945		0.14046	-0.36701	0.42953	-2.32814	0.00365	-2.90723	-1.16512	0.10464	0.04467	2.32814
ZNF395	221123_x_at	ZNF395,PBF,PRF1,HDBP2,PRF-1,Si-1-8-14,DKFZp434K1210	gb:NM_018660.1 /DB_XREF=gi:8923886 /GEN=LOC55893 /FEA=FLmRNA /CNT=2 /TID=Hs.27410.0 /TIER=FL /STK=0 /UG=Hs.27410 /LL=55893 /DEF=Homo sapiens papillomavirus regulatory factor PRF-1 (LOC55893), mRNA. /PROD=papillomavirus regulatory factor PRF-1 /FL=gb:NM_018660.1 gb:AF263928.1		0.08025	-0.36687	0.42966	-2.32741	2.17289e-06	-4.73664	-0.14739	1.08987	0.46542	2.32741
HOXA13	231786_at	HOXA13,HOX1,HOX1J	Homeo box A13	BG289306	0.04397	-0.36606	0.43047	-2.32304	1.66286e-17	-8.51521	-0.13814	1.11229	0.47589	2.32304
PCDH18	225975_at	PCDH18,PCDH68L,KIAA1562,DKFZP434B0923	Protocadherin 18	AW189885	0.05727	-0.36553	0.431	-2.32021	8.22953e-11	-6.49634	0.76187	8.83006	3.78253	2.32021
RUNX1T1	216831_s_at	RUNX1T1,CDR,ETO,MTG8,MTG8b,AML1T1,ZMYND2,CBFA2T1,MGC2796	Runt-related transcription factor 1; translocated to, 1 (cyclin D-related)	AF018283	0.11025	-0.36441	0.43211	-2.31425	0.00062	-3.42469	-0.56518	0.41529	0.17836	2.31425
MAF	229327_s_at	MAF,MGC71685	V-maf musculoaponeurotic fibrosarcoma oncogene homolog (avian)	BE674528	0.12856	-0.36423	0.43229	-2.31328	0.00456	-2.83662	-1.0839	0.12576	0.05403	2.31328
FGF7	205782_at	FGF7,KGF,HBGF-7	gb:NM_002009.1 /DB_XREF=gi:4503704 /GEN=FGF7 /FEA=FLmRNA /CNT=31 /TID=Hs.164568.0 /TIER=FL /STK=0 /UG=Hs.164568 /LL=2252 /DEF=Homo sapiens fibroblast growth factor 7 (keratinocyte growth factor) (FGF7), mRNA. /PROD=fibroblast growth factor 7 (keratinocyte growthfactor) /FL=gb:M60828.1 gb:NM_002009.1		0.09908	-0.36343	0.43308	-2.30904	0.00011	-3.8707	-0.80963	0.23627	0.1017	2.30904
ARHGAP29	1558280_s_at	ARHGAP29,PARG1,RP11-255E17.1	Rho GTPase activating protein 29	AK092668	0.07603	-0.36228	0.43423	-2.30295	2.29292e-07	-5.17387	-0.62729	0.35907	0.15497	2.30295
AVPI1	218631_at	AVPI1,VIP32,VIT32,PP5395,RP11-548K23.7	gb:NM_021732.1 /DB_XREF=gi:11119427 /GEN=PP5395 /FEA=FLmRNA /CNT=92 /TID=Hs.23918.0 /TIER=FL+Stack /STK=41 /UG=Hs.23918 /LL=60370 /DEF=Homo sapiens hypothetical protein PP5395 (PP5395), mRNA. /PROD=hypothetical protein PP5395 /FL=gb:BC000877.1 gb:AF241786.1 gb:NM_021732.1		0.08948	-0.36077	0.43574	-2.29493	3e-05	-4.17428	-0.15743	1.05751	0.458	2.29493
TLE4	204872_at	TLE4,ESG,ESG4,GRG4,BCE-1,E(spI)	gb:NM_007005.1 /DB_XREF=gi:5921462 /GEN=BCE-1 /FEA=FLmRNA /CNT=65 /TID=Hs.99824.0 /TIER=FL+Stack /STK=32 /UG=Hs.99824 /LL=11050 /DEF=Homo sapiens BCE-1 protein (BCE-1), mRNA. /PROD=BCE-1 protein /FL=gb:AF068197.1 gb:NM_007005.1		0.03813	-0.35915	0.43737	-2.28637	1.06335e-22	-9.80577	0.48224	4.60402	2.00141	2.28637
TXNIP	201010_s_at	TXNIP,THIF,VDUP1,HHCPA78,EST01027	gb:NM_006472.1 /DB_XREF=gi:5454161 /GEN=VDUP1 /FEA=FLmRNA /CNT=488 /TID=Hs.179526.0 /TIER=FL /STK=0 /UG=Hs.179526 /LL=10628 /DEF=Homo sapiens upregulated by 1,25-dihydroxyvitamin D-3 (VDUP1), mRNA. /PROD=upregulated by 1,25-dihydroxyvitamin D-3 /FL=gb:NM_006472.1 gb:S73591.1		0.11774	-0.35623	0.44032	-2.27108	0.00243	-3.03233	0.36751	3.52332	1.54193	2.27108
IFIT3	229450_at	IFIT3,IRG2,IFI60,IFIT4,ISG60,RIG-G,CIG-49,GARG-49	Interferon-induced protein with tetratricopeptide repeats 3	AI075407	0.03667	-0.35536	0.4412	-2.26654	4.87933e-23	-9.8841	0.4004	3.79675	1.66492	2.26654
TOX	235171_at	TOX	Full-length cDNA clone CS0DM012YE14 of Fetal liver of Homo sapiens (human)	AI354636	0.11141	-0.35524	0.44133	-2.26589	0.00078	-3.35851	-0.82085	0.22809	0.10005	2.26589
TNFRSF19	223827_at	TNFRSF19,TAJ,TROY,TRADE,TAJ-alpha	Tumor necrosis factor receptor superfamily, member 19	AF246998	0.09919	-0.35451	0.44207	-2.26208	0.00032	-3.59857	-0.67385	0.31969	0.14046	2.26208
KRTAP2-1	1555673_at	KRTAP2-1,KAP2.1A,KRTAP2.1A	Homo sapiens keratin associated protein 2-1, mRNA (cDNA clone IMAGE:4472166), with apparent retained intron.	BC012486	0.07873	-0.35408	0.44251	-2.25986	6.64758e-06	-4.50467	0.04265	1.66348	0.73161	2.25986
IL1B	205067_at	IL1B,IL-1,IL1F2,IL1-BETA	gb:NM_000576.1 /DB_XREF=gi:10835144 /GEN=IL1B /FEA=FLmRNA /CNT=97 /TID=Hs.126256.0 /TIER=FL+Stack /STK=15 /UG=Hs.126256 /LL=3553 /DEF=Homo sapiens interleukin 1, beta (IL1B), mRNA. /PROD=interleukin 1, beta /FL=gb:M15330.1 gb:M54933.1 gb:K02770.1 gb:NM_000576.1		0.10446	-0.3536	0.44299	-2.25736	0.00061	-3.42921	-0.63559	0.34877	0.15356	2.25736
C9orf150	227443_at	C9orf150,bA3L8.2,FLJ38505,FLJ90271,HYST0841,MGC46502	Chromosome 9 open reading frame 150	AI972386	0.07604	-0.35346	0.44314	-2.25662	1.09479e-06	-4.87379	-0.61269	0.36759	0.1619	2.25662
TRPC6	206528_at	TRPC6,TRP6,FSGS2,FLJ11098,FLJ14863	gb:NM_004621.2 /DB_XREF=gi:5730101 /GEN=TRPC6 /FEA=FLmRNA /CNT=18 /TID=Hs.159003.0 /TIER=FL /STK=0 /UG=Hs.159003 /LL=7225 /DEF=Homo sapiens transient receptor potential channel 6 (TRPC6), mRNA. /PROD=transient receptor potential channel 6 /FL=gb:AF080394.2 gb:NM_004621.2		0.13305	-0.35153	0.44511	-2.24663	0.00827	-2.64065	-1.00473	0.14872	0.06579	2.24663
HOXA10	231365_at	HOXA10,PL,HOX1,HOX1H,HOX1.8,MGC12859	Homeo box A10	AI349089	0.10585	-0.35067	0.446	-2.24216	0.00044	-3.5164	-0.79343	0.24167	0.10713	2.24216
MAST4	40016_g_at	MAST4,KIAA0303	Microtubule associated serine/threonine kinase family member 4	AB002301	0.13161	-0.34787	0.44888	-2.22777	0.0069	-2.70174	-0.9887	0.15366	0.06855	2.22777
TRERF1	229016_s_at	TRERF1,RAPA,TReP-132,HSA277276,dJ139D8.5,RP1-139D8.5	Transcriptional regulating factor 1	AJ277276	0.09198	-0.34674	0.45005	-2.22197	8e-05	-3.95259	-0.67089	0.31901	0.1427	2.22197
242845_at	242845_at	242845_at	MRNA; cDNA DKFZp564B213 (from clone DKFZp564B213)	AI366780	0.13408	-0.34582	0.45101	-2.21725	0.00525	-2.79114	-1.03034	0.13928	0.06243	2.21725
ADAMTS5	1558636_s_at	ADAMTS5,ADMP-2,ADAMTS11,FLJ36738	ADAM metallopeptidase with thrombospondin type 1 motif, 5 (aggrecanase-2)	BI254089	0.11289	-0.34439	0.45249	-2.20999	0.00169	-3.13994	-1.06781	0.12756	0.05737	2.20999
SOCS2	203373_at	SOCS2,CIS2,SSI2,Cish2,SSI-2,SOCS-2,STATI2	gb:NM_003877.1 /DB_XREF=gi:4507262 /GEN=STATI2 /FEA=FLmRNA /CNT=152 /TID=Hs.110776.0 /TIER=FL+Stack /STK=67 /UG=Hs.110776 /LL=8835 /DEF=Homo sapiens STAT induced STAT inhibitor-2 (STATI2), mRNA. /PROD=STAT induced STAT inhibitor-2 /FL=gb:AF037989.1 gb:NM_003877.1 gb:AB006966.1 gb:AF020590.1 gb:AB004903.1		0.04779	-0.34381	0.4531	-2.20704	8.65529e-13	-7.15036	0.35282	3.35779	1.51213	2.20704
ARHGAP29	203910_at	ARHGAP29,PARG1,RP11-255E17.1	gb:NM_004815.1 /DB_XREF=gi:4758881 /GEN=PARG1 /FEA=FLmRNA /CNT=91 /TID=Hs.70983.0 /TIER=FL+Stack /STK=17 /UG=Hs.70983 /LL=9411 /DEF=Homo sapiens PTPL1-associated RhoGAP 1 (PARG1), mRNA. /PROD=PTPL1-associated RhoGAP 1 /FL=gb:U90920.1 gb:NM_004815.1		0.02636	-0.34212	0.45486	-2.19846	1.46349e-39	-13.1614	0.82678	9.98084	4.51227	2.19846
LOC145842	226358_at	LOC145842	hypothetical protein LOC145842	AW237258	0.12191	-0.34094	0.4561	-2.19252	0.0024	-3.03561	-0.59063	0.38121	0.17281	2.19252
GCNT1	239761_at	GCNT1,G6NT,C2GNT,C2GNT1,NACGT2,NAGCT2,C2GNT-L,MGC126335,MGC126336	Glucosaminyl (N-acetyl) transferase 1, core 2 (beta-1,6-N-acetylglucosaminyltransferase)	AI088120	0.04444	-0.34086	0.45618	-2.1921	8.52813e-14	-7.4619	0.13653	2.03372	0.9221	2.1921
FBXL14	213145_at	FBXL14,Fbl14,MGC40195	F-box and leucine-rich repeat protein 14	BF001666	0.05644	-0.33995	0.45714	-2.18753	5.05434e-10	-6.21741	-0.18398	0.97124	0.44128	2.18753
237034_at	237034_at	237034_at	Full-length cDNA clone CS0DC025YP03 of Neuroblastoma Cot 25-normalized of Homo sapiens (human)	AW002876	0.10054	-0.33964	0.45747	-2.18594	0.00035	-3.57858	-1.02622	0.13961	0.06348	2.18594
EDD1	1555888_at	EDD1,DD5,EDD,HYD,FLJ11310,KIAA0896,MGC57263	E3 ubiquitin protein ligase, HECT domain containing, 1	AK095151	0.13615	-0.33944	0.45767	-2.18497	0.00797	-2.65348	-1.13549	0.10853	0.04937	2.18497
235434_at	235434_at	235434_at	CDNA FLJ42524 fis, clone BRACE3001384	AI984541	0.10268	-0.33923	0.4579	-2.18388	0.00058	-3.44128	-0.8155	0.22669	0.10317	2.18388
LOC387758	226769_at	LOC387758,MGC24932	similar to RIKEN cDNA 1110018M03	AI802391	0.11447	-0.3367	0.46058	-2.1712	0.00479	-2.82076	-0.22313	0.88419	0.40476	2.1712
1560208_at	1560208_at	1560208_at	Homo sapiens cDNA FLJ40299 fis, clone TESTI2028997.	AK097618	0.14059	-0.33385	0.4636	-2.15702	0.00909	-2.60871	-0.9835	0.15302	0.07051	2.15702
DUSP4	226034_at	DUSP4	Homo sapiens, clone IMAGE:3881549, mRNA	BE222344	0.11885	-0.33286	0.46466	-2.1521	0.00337	-2.93173	-0.74056	0.26742	0.1235	2.1521
RGS4	204337_at	RGS4,RGP4,MGC2124,MGC60244	Regulator of G-protein signalling 4	AL514445	0.06206	-0.3309	0.46677	-2.14239	6.52482e-08	-5.40379	0.48589	4.49431	2.08502	2.14239
CEBPD	213003_s_at	CEBPD,CELF,CRP3,C/EBP-delta,NF-IL6-beta	CCAAT/enhancer binding protein (C/EBP), delta	BF061054	0.13437	-0.32978	0.46797	-2.13689	0.00931	-2.60051	-1.11105	0.11354	0.05281	2.13689
EMX2	221950_at	EMX2	Empty spiracles homolog 2 (Drosophila)	AI478455	0.12377	-0.32952	0.46825	-2.13559	0.00777	-2.66207	-1.01337	0.14214	0.06615	2.13559
C2orf31	221245_s_at	C2orf31,DKFZP434E2135	gb:NM_030804.1 /DB_XREF=gi:13540591 /GEN=DKFZP434E2135 /FEA=FLmRNA /CNT=1 /TID=HsAffx.900074.147 /TIER=FL /STK=0 /DEF=Homo sapiens hypothetical protein DKFZp434E2135 (DKFZP434E2135), mRNA. /PROD=hypothetical protein DKFZp434E2135 /FL=gb:NM_030804.1		0.10527	-0.32749	0.47044	-2.12566	0.00105	-3.27688	-0.97948	0.15332	0.07169	2.12566
HOXA9	214651_s_at	HOXA9,HOX1,ABD-B,HOX1G,HOX1.7,MGC1934	Homeo box A9	U41813	0.0513	-0.32493	0.47322	-2.11317	5.68234e-11	-6.55186	0.34626	3.23634	1.52218	2.11317
LOC389432	228653_at	LOC389432	SAM domain containing 1	AI700341	0.10937	-0.32394	0.47431	-2.10832	0.00207	-3.08018	-0.58528	0.37846	0.17841	2.10832
NRP1	242677_at	NRP1,NRP,CD304,VEGF165R,DKFZp781F1414,DKFZp686A03134	Neuropilin 1	AI088099	0.12722	-0.32273	0.47563	-2.10247	0.00789	-2.65678	-0.84913	0.20586	0.09731	2.10247
LPPR4	213496_at	LPPR4,PHP1,PRG1,PRG-1,KIAA0455,RP4-788L13.1	plasticity related gene 1	AW592563	0.0973	-0.32248	0.47591	-2.10125	0.00068	-3.39805	-0.03156	1.3521	0.63955	2.10125
SIM1	1556300_s_at	SIM1	MRNA; cDNA DKFZp564A232 (from clone DKFZp564A232)	BF476109	0.04965	-0.32246	0.47592	-2.10119	1.05403e-11	-6.79892	-0.07915	1.21173	0.57317	2.10119
METTL7A	207761_s_at	METTL7A,AAM-B,DKFZP586A0522	gb:NM_014033.1 /DB_XREF=gi:13378140 /GEN=DKFZP586A0522 /FEA=FLmRNA /CNT=3 /TID=Hs.288771.0 /TIER=FL /STK=0 /UG=Hs.288771 /LL=25840 /DEF=Homo sapiens DKFZP586A0522 protein (DKFZP586A0522), mRNA. /PROD=DKFZP586A0522 protein /FL=gb:NM_014033.1		0.09416	-0.32244	0.47595	-2.10105	0.00043	-3.52182	-0.16573	0.9927	0.4696	2.10105
TREX1	205875_s_at	TREX1,DRN3,ATRIP,FLJ12343,DKFZp434J0310	gb:NM_016381.1 /DB_XREF=gi:7705352 /GEN=DKFZp434J0310 /FEA=FLmRNA /CNT=31 /TID=Hs.278408.0 /TIER=FL+Stack /STK=22 /UG=Hs.278408 /LL=51482 /DEF=Homo sapiens hypothetical protein (DKFZp434J0310), mRNA. /PROD=hypothetical protein /FL=gb:NM_016381.1 gb:AL137745.1 gb:AF319568.1		0.12095	-0.32123	0.47727	-2.09523	0.00581	-2.75852	-0.56149	0.39852	0.18904	2.09523
235152_at	235152_at	235152_at	CDNA FLJ42484 fis, clone BRACE2032182	AW293849	0.06399	-0.32099	0.47754	-2.09408	2.1774e-07	-5.18352	-0.36019	0.63333	0.3006	2.09408
228304_at	228304_at	228304_at	Transcribed locus	BE674118	0.09738	-0.32038	0.47821	-2.09112	0.00065	-3.40945	-0.48183	0.47828	0.22733	2.09112
EPHB4	202894_at	EPHB4,HTK,MYK1,TYRO11	gb:NM_004444.1 /DB_XREF=gi:4758289 /GEN=HTK /FEA=FLmRNA /CNT=118 /TID=Hs.155227.0 /TIER=FL+Stack /STK=43 /UG=Hs.155227 /LL=2050 /DEF=Homo sapiens EphB4 (EPHB4) mRNA. /PROD=EphB4 /FL=gb:NM_004444.1 gb:U07695.1		0.05282	-0.31958	0.4791	-2.08726	3.42028e-10	-6.27842	-0.54055	0.41741	0.19876	2.08726
ADAMTS5	235368_at	ADAMTS5,ADMP-2,ADAMTS11,FLJ36738	ADAM metallopeptidase with thrombospondin type 1 motif, 5 (aggrecanase-2)	AI123555	0.11846	-0.31916	0.47956	-2.08526	0.00575	-2.76159	-0.76038	0.2515	0.11987	2.08526
HOXA13	238571_at	HOXA13,HOX1,HOX1J	Homeo box A13	BF055200	0.07297	-0.31804	0.4808	-2.07987	8.88301e-06	-4.44272	-0.43317	0.53355	0.25497	2.07987
GPR30	211829_s_at	GPR30,DRY12,FEG-1,LERGU,LyGPR,CMKRL2,LERGU2,GPCR-Br,MGC99678	G protein-coupled receptor 30	U58828	0.11324	-0.31679	0.48218	-2.0739	0.00328	-2.94007	-1.009	0.14149	0.06781	2.0739
PIK3R3	202743_at	PIK3R3,p55-GAMMA,DKFZp686P05226	601440792T1 NIH_MGC_72 Homo sapiens cDNA clone IMAGE:3915695 3', mRNA sequence.	BE622627	0.11476	-0.3151	0.48406	-2.06585	0.00433	-2.85302	-0.63427	0.33466	0.16101	2.06585
SLC2A9	219991_at	SLC2A9,GLUT9,GLUTX	gb:NM_020041.1 /DB_XREF=gi:9910553 /GEN=SLC2A9 /FEA=FLmRNA /CNT=30 /TID=Hs.95497.0 /TIER=FL+Stack /STK=23 /UG=Hs.95497 /LL=56606 /DEF=Homo sapiens solute carrier family 2 (facilitated glucose transporter), member 9 (SLC2A9), mRNA. /PROD=solute carrier family 2 (facilitated glucosetransporter), member 9 /FL=gb:NM_020041.1 gb:AF210317.1		0.13055	-0.31468	0.48453	-2.06386	0.00859	-2.62805	-1.23986	0.08295	0.03995	2.06386
PLCD1	205125_at	PLCD1	gb:NM_006225.1 /DB_XREF=gi:5453909 /GEN=PLCD1 /FEA=FLmRNA /CNT=53 /TID=Hs.80776.0 /TIER=FL+Stack /STK=31 /UG=Hs.80776 /LL=5333 /DEF=Homo sapiens phospholipase C, delta 1 (PLCD1), mRNA. /PROD=phospholipase C, delta 1 /FL=gb:NM_006225.1 gb:U09117.1		0.10366	-0.31452	0.48471	-2.06309	0.00217	-3.06565	-0.45297	0.50771	0.24459	2.06309
RAGE	205130_at	RAGE,MOK,RAGE1	gb:NM_014226.1 /DB_XREF=gi:7657497 /GEN=RAGE /FEA=FLmRNA /CNT=52 /TID=Hs.104119.0 /TIER=FL+Stack /STK=38 /UG=Hs.104119 /LL=5891 /DEF=Homo sapiens renal tumor antigen (RAGE), mRNA. /PROD=renal tumor antigen /FL=gb:NM_014226.1 gb:AB022694.1		0.10891	-0.3135	0.48585	-2.05824	0.00228	-3.05161	-0.29884	0.72316	0.34921	2.05824
IFIT1	203153_at	IFIT1,G10P1,IFI56,IFI-56,IFNAI1,RNM561,GARG-16	gb:NM_001548.1 /DB_XREF=gi:4504584 /GEN=IFIT1 /FEA=FLmRNA /CNT=170 /TID=Hs.20315.0 /TIER=FL+Stack /STK=17 /UG=Hs.20315 /LL=3434 /DEF=Homo sapiens interferon-induced protein with tetratricopeptide repeats 1 (IFIT1), mRNA. /PROD=interferon-induced protein withtetratricopeptide repeats 1 /FL=gb:NM_001548.1 gb:M24594.1		0.02954	-0.31323	0.48615	-2.057	5.52256e-27	-10.7565	0.33382	3.10286	1.49925	2.057
PHF15	212660_at	PHF15,JADE2,KIAA0239	PHD finger protein 15	AI735639	0.06465	-0.31274	0.4867	-2.05466	2.30253e-07	-5.17309	-0.12099	1.08819	0.52639	2.05466
C8orf13	226614_s_at	C8orf13,D8S265,MGC120649,MGC120650,MGC120651,DKFZp761G151	Chromosome 8 open reading frame 13	BE856336	0.08723	-0.31109	0.48855	-2.04689	0.00027	-3.64578	0.00028	1.43599	0.69727	2.04689
TLE4	233575_s_at	TLE4,ESG,ESG4,GRG4,BCE-1,E(spI)	Transducin-like enhancer of split 4 (E(sp1) homolog, Drosophila)	AA705845	0.04213	-0.30905	0.49085	-2.03729	2.71955e-13	-7.3076	-0.07575	1.20256	0.58668	2.03729
ZFP36L2	201369_s_at	ZFP36L2,BRF2,ERF2,ERF-2,TIS11D,RNF162C	gb:NM_006887.1 /DB_XREF=gi:5901899 /GEN=BRF2 /FEA=FLmRNA /CNT=342 /TID=Hs.78909.0 /TIER=FL /STK=0 /UG=Hs.78909 /LL=678 /DEF=Homo sapiens butyrate response factor 2 (EGF-response factor 2) (BRF2), mRNA. /PROD=butyrate response factor 2 (EGF-response factor2) /FL=gb:BC005010.1 gb:NM_006887.1		0.09386	-0.30861	0.49135	-2.0352	0.00077	-3.36431	-0.05168	1.27042	0.62042	2.0352
LAYN	1556885_at	LAYN,FLJ30977,FLJ31092	Layilin	BQ022804	0.09656	-0.30857	0.49139	-2.03505	0.00068	-3.3985	-1.00979	0.1399	0.06833	2.03505
ARRDC4	225283_at	ARRDC4,FLJ36045	Arrestin domain containing 4	AV701177	0.04231	-0.3072	0.49294	-2.02864	4.32011e-14	-7.55098	0.3853	3.46924	1.69971	2.02864
FER1L3	217518_at	FER1L3,MYOF,FLJ36571,FLJ90777	Fer-1-like 3, myoferlin (C. elegans)	BF056029	0.09436	-0.307	0.49317	-2.0277	0.00068	-3.39673	-0.88981	0.18409	0.09023	2.0277
KIAA1217	231807_at	KIAA1217,MGC31990,DKFZP761L0424,RP11-324E23.1	KIAA1217	AL157473	0.11114	-0.30627	0.494	-2.02427	0.00397	-2.88032	-0.93454	0.16593	0.08147	2.02427
IGFBP4	242657_at	IGFBP4,BP-4,IBP4,IGFBP-4,HT29-IGFBP	Insulin-like growth factor binding protein 4	AI078033	0.12061	-0.30589	0.49444	-2.02249	0.00886	-2.61749	-0.43802	0.52029	0.25569	2.02249
TNFRSF19	224090_s_at	TNFRSF19,TAJ,TROY,TRADE,TAJ-alpha	Tumor necrosis factor receptor superfamily, member 19	AB040434	0.11303	-0.30545	0.49494	-2.02046	0.00465	-2.8304	-1.00998	0.13934	0.06854	2.02046
FAM46B	229518_at	FAM46B,MGC16491,MGC20845,RP11-344H11.8	Family with sequence similarity 46, member B	AA531023	0.07325	-0.30325	0.49745	-2.01027	2e-05	-4.28287	-0.56588	0.38643	0.19106	2.01027
SIM1	1552796_a_at	SIM1	gb:NM_005068.2 /DB_XREF=gi:21614541 /GEN=SIM1 /TID=Hs2.105925.1 /CNT=7 /FEA=FLmRNA /TIER=FL /STK=2 /LL=6492 /UG=Hs.105925 /DEF=Homo sapiens single-minded homolog 1 (Drosophila) (SIM1), mRNA. /PROD=single-minded (Drosophila) homolog 1 /FL=gb:U70212.1 gb:NM_005068.2	NM_005068.2	0.07436	-0.30146	0.4995	-2.00198	1e-05	-4.32927	-0.45048	0.50301	0.24973	2.00198
