# Supplementary material for: A Soluble Factor from Trypanosoma cruzi Inhibits Transforming Growth Factor-ß-Induced MAP Kinase Activation and Gene Expression in Dermal Fibroblasts
Source: PLoS One. 2011 Sep 8;6(9):e23482. doi: 10.1371/journal.pone.0023482 (PMC3169535; doi:10.1371/journal.pone.0023482)
Supplement: Table S3 — Canonical pathways enriched in the T. cruzi PCM-sensitive subset of TGF-ß inducible genes. TGF-ß-inducible genes sensitive to T. cruzi PCM (59 genes from Table 1) were analyzed using Ingenuity Pathway Analysis software. Canonical pathways were identified from the Ingenuity Pathways Analysis library of canonical pathways that were most significant to the data set and associated with a canonical pathway in Ingenuity's Knowledge Base. The significance of the association between the data set and the canonical pathway was measured in 2 ways: 1) A ratio of the number of molecules from the data set that map to the pathway divided by the total number of molecules that map to the canonical pathway is displayed. 2) Fisher's exact test was used to calculate a p-value determining the probability that the association between the genes in the dataset and the canonical pathway is explained by chance alone. (XLS) [file pone.0023482.s003.xls]

## Sheet: Supplemental File 2_PCM Sensiti
¬© 2000-2011 Ingenuity Systems, Inc. All rights reserved.
Canonical Pathways for T. cruzi PCM Sensitive TGFb-inducible genes
Ingenuity Canonical Pathways	-log(p-value)	p-value	Molecules
Hepatic Fibrosis / Hepatic Stellate Cell Activation	4.01	9.8e-05	CCL2,CTGF,TLR4,EDN1,IL6
LXR/RXR Activation	3.93	0.000117	CCL2,PTGS2,TLR4,IL6
HMGB1 Signaling	3.6	0.000251	CCL2,RHOB,TLR4,SERPINE1
Role of IL-17F in Allergic Inflammatory Airway Diseases	3.41	0.000389	SIK1,CCL2,IL6
Role of Tissue Factor in Cancer	3.33	0.000468	HBEGF,CTGF,EGR1,CYR61
TREM1 Signaling	3.12	0.000759	CCL2,TLR4,IL6
Colorectal Cancer Metastasis Signaling	2.95	0.0011	RHOB,PTGS2,FZD8,TLR4,IL6
Differential Regulation of Cytokine Production in Macrophages and T Helper Cells by IL-17A and IL-17F	2.8	0.0016	CCL2,IL6
IL-17 Signaling	2.76	0.0017	CCL2,PTGS2,IL6
TGF-Œ≤ Signaling	2.58	0.0026	SMURF2,INHBA,SERPINE1
IGF-1 Signaling	2.36	0.0044	CTGF,IGFBP7,CYR61
MIF-mediated Glucocorticoid Regulation	2.27	0.0054	PTGS2,TLR4
IL-17A Signaling in Fibroblasts	2.22	0.006	CCL2,IL6
MIF Regulation of Innate Immunity	2.09	0.0081	PTGS2,TLR4
Ovarian Cancer Signaling	2.02	0.0095	PTGS2,FZD8,EDN1
Role of Hypercytokinemia/hyperchemokinemia in the Pathogenesis of Influenza	2.01	0.01	CCL2,IL6
MSP-RON Signaling Pathway	1.99	0.01	CCL2,TLR4
Glucocorticoid Receptor Signaling	1.96	0.011	CCL2,PTGS2,SERPINE1,IL6
Role of IL-17A in Arthritis	1.86	0.014	CCL2,PTGS2
IL-8 Signaling	1.71	0.019	RHOB,HBEGF,PTGS2
Role of MAPK Signaling in the Pathogenesis of Influenza	1.63	0.023	CCL2,PTGS2
Role of Macrophages, Fibroblasts and Endothelial Cells in Rheumatoid Arthritis	1.62	0.023	CCL2,FZD8,TLR4,IL6
Role of Pattern Recognition Receptors in Recognition of Bacteria and Viruses	1.56	0.028	TLR4,IL6
Altered T Cell and B Cell Signaling in Rheumatoid Arthritis	1.48	0.033	TLR4,IL6
Communication between Innate and Adaptive Immune Cells	1.44	0.036	TLR4,IL6
Crosstalk between Dendritic Cells and Natural Killer Cells	1.44	0.036	TLR4,IL6
HGF Signaling	1.37	0.043	PTGS2,IL6
Cholecystokinin/Gastrin-mediated Signaling	1.35	0.045	RHOB,PTGS2
Atherosclerosis Signaling	1.35	0.045	CCL2,IL6
Pancreatic Adenocarcinoma Signaling	1.32	0.048	HBEGF,PTGS2
