# Supplementary material for: A Soluble Factor from Trypanosoma cruzi Inhibits Transforming Growth Factor-ß-Induced MAP Kinase Activation and Gene Expression in Dermal Fibroblasts
Source: PLoS One. 2011 Sep 8;6(9):e23482. doi: 10.1371/journal.pone.0023482 (PMC3169535; doi:10.1371/journal.pone.0023482)
Supplement: Table S4 — Canonical pathways enriched in the subset of TGF-ß inducible genes that is insensitive to T. cruzi PCM. TGF-ß-inducible genes that were insensitive to T. cruzi PCM (192 genes; Table S2) were analyzed using Ingenuity Pathway Analysis software and canonical pathways were identified from the Ingenuity Pathways Analysis library as described for Table S3. (XLS) [file pone.0023482.s004.xls]

## Sheet: Supplemental File 3_PCM Insensi
¬© 2000-2011 Ingenuity Systems, Inc. All rights reserved.
Canonical Pathways for T. cruzi PCM Insensitive TGFb-inducible genes
Ingenuity Canonical Pathways	-log(p-value)	p-value	Molecules
Axonal Guidance Signaling	4.33	4.67e-05	PDGFA,IGF1,ADAM12,NRP2,VEGFA,GLI2,EPHB2,NFATC2,LIMK2
Clathrin-mediated Endocytosis Signaling	4.16	6.91e-05	PDGFA,IGF1,VEGFA,DNM3,EPHB2,FGF18
Ephrin Receptor Signaling	2.16	0.00691	PDGFA,VEGFA,EPHB2,LIMK2
IL-8 Signaling	2.15	0.00707	VEGFA,LIMK2,NOX4,HMOX1
Glioma Signaling	2.08	0.0083	PDGFA,IGF1,CDKN2B
Pancreatic Adenocarcinoma Signaling	1.95	0.01122	VEGFA,CDKN2B,HMOX1
Role of Tissue Factor in Cancer	1.92	0.0121	VEGFA,LIMK2,ITGAV
Hepatic Fibrosis / Hepatic Stellate Cell Activation	1.63	0.0234	PDGFA,IGF1,VEGFA
